# Supplementary material for: Global Groundwater Solute Composition and Concentrations
Source: Ground Water. 2022 May 26;60(6):714–20. doi: 10.1111/gwat.13205 (PMC9796178; doi:10.1111/gwat.13205)
Supplement: Supplementary file 3 — Appendix S3: Table of complete solute database used in GML algorithm—latitude and longitude in decimal degrees, solutes in mg/L except Sr and Fe (μg/L), pH in pH units, specific conductance in micro‐Siemens (μS), and temperature in degrees Centigrade. [file GWAT-60-714-s002.xlsx]

## Sheet: Sheet1
Global Groundwater Solutes Composition and Concentrations
Warren W. Wood, Pauline L. Smedley, Bruce D. Lindsey, Warren T. Wood, Roberto E. Kirchheim, and John A. Cherry
SI-3
Latitude	Longitude	Ca	Mg	Na	K	Sr (ug/L)	Fe (ug/L)	HCO3	Cl	SO4	NO3 as N	F	Br	Si	Dissolved oxygen	pH	Sp Cond	Temp C	Residue on evap
-2.63389	-60.9456	0.19	0.066	1.268	0.676		10		0	1	0.176			3.692				28.4
-24.9047	-53.3102	7.36	0.74	9.72	0.43				0	1	0.0088	0.01				9.2
-24.5814	-53.8039	0	17.5	0	0				0	0						8.41
-27.9353	-51.1942	6	2	1	0.4		100		0	0.3		0.2						20
-28.6044	-53.6144	5	3	0					0	0.16	0.1144	0.4				6.5
-27.6797	-51.4661	3	1	14	2.3		1900		0	0	0.0396	0.1
-29.025	-54.4331	10.21	0	6.957	2.263				0	0	0.20042	0.574				6.99		22.5
-30.0167	-53.9978	6.33	1.17	13.3	1.51		46		0	0						7.3
-28.8594	-54.6289	17	3	19					0	0.39	0.02662	0.1				8.2
-29.3983	-52.9222	12	1	8.4			120		0	0	0.066	0.2
-29.7761	-51.9294	5	4	10			4800		0	1.4	0.00836	0.007				6.6
-28.7	-53.2942	12	0.7	13					0	0.25	0.0033	0.5				8.3
-28.8783	-54.5803	15	6	7					0	0.057	0.1232	0.1				7.7		22
-28.4686	-53.7689	7	2	21					0	0	0.0264	0.2
-28.7289	-53.8467	15	5	4			100		0	0	0.0682	0.1
-28.9497	-54.6544	17.22	0	11.59	1.445				0	0.456	0.16676	0.382				7.61
-30.2283	-54.0839	3.1	1.4	26.7	1.48		2850		0	0						8		18.5
-28.5697	-58.6225	15	4	8.57					0	0.28						7		20
-29.8525	-52.7922	18	2	9			200		0	9						9
-27.5181	-52.9031	19.3	3.4	10	0.5				0	1		0.2		19.397		7.4		21.5
-27.5144	-52.8989	19.3	3.4	10	0.5				0	1		0.2		19.397		7.4		20.1
-28.3989	-51.9653	15	4	10					0	2.09	0.0396	0.9				7.2
-29.3431	-54.0722	14	5	12			1500		0	0	0.1342	0.6
-27.3283	-53.2436	0.3	0.2	68			90		0	3.9		1.59				9.4		26
-27.3011	-52.8217	2.6	0.7	56	0.59		133		0	3.73	0.0286	0.3						20
-27.1094	-52.5914	1.04	0	40.4	0.209		6		0	11		0.59		16.476		9.48		19.8
-27.1214	-48.9064	0.016	0.003	0.007	0.001				0.003	0				0.013		7
-19.2064	-50.0236	4.988	1.162	56.69	0.695	470	10		0.009	0.001	0.0484	0.05		5.438
-19.3281	-49.6447	0.248	0.194	0.354	0.902				0.01	0.01	0.0088	0.01		3.253
-28.6864	-49.3697	0.08	0.002	0.06	0.002				0.01	0.14				0.019				24
-26.2147	-48.9158	0.022	0.007	0.01	0.001				0.012	0.004				0.014
-29.1756	-51.2164	0.031	0.001	0.023	0.001				0.018	0	0.00088			0.022
-24.7088	-49.9727	20.15	1.94	13.9	1.3		10		0.05	16.69	0.0088	2.32				7.13
-27.8028	-50.3994	28.09	9.12	4.57	2.67		11		0.05	0.96	0.0154	0.08		8.105				21.9
46.2475	-114.152	48.5	12.4	5.93	3.41	53.9	10	206	0.08	4.29	0.84	0.2	0.02	17	6.6	7.2	301	12.1	200
44.7135	-106.956	116	127	69.1	3.29	1150	10	626	0.08	366	0.16	0.38	0.04	11.2	0.8	7.3	1730	9	1100
47.02	-114.245	43.9	14.7	7.37	1.66	123	7.3	195	0.08	13.8	0.93	0.2	0.03	19.6	3.5	8.1	337	10.8	250
-18.1264	-45.8133	4.328	0.68	1.732	7.036	51	46		0.08	0.03	0.0022	0.03		10.015
-27.8006	-50.3992	25.14	7.053	3.99	2.39		2		0.08	1	0.0198	0.07		8.474				21
-27.8656	-50.6	13.7	4.96	6.59	0.72		1920		0.09	0.481		0.163		24.632
-22.6061	-50.3772	2.02	0.52	0.788	0.976	14	103		0.09	0.13	0.0088	0.011		2.739
34.9529	-106.687	41	5.5	32	3.5		260	148	0.1	65	0.05	0.4	0.03	25	0.1	8	400	16	274
42.6611	-92.1746	75	25	17	2.2		2300	427	0.1	0.1	0.05	0.5	0.05	14	0.1	7.2	589	11.2	358
-19.6483	-43.9797	67	3.2	0.3	0.14		30		0.1	1	0.0198
-18.6219	-48.6853	0.09	0.023	0.258	0.148				0.15	0.01	0.011	0.01		0.837
47.3829	-94.3886	66.2	13.8	1.8	0.28		10	255	0.17	2.44	0.72	0.14	0.02	20.3	6.6	7.6	269	8.2	227
38.8888	-106.998	15	1.58	2.11	0.57		17.3	45.14	0.17	10.2	0.11	0.1	0.01	7.99	2	6.6	100	7.9	68
38.9585	-106.988	50.4	2.78	2.73	0.41		3	162.26	0.18	10	0.11	0.1	0.02	7.31	4.4	7.2	273	11.4	161
39.1404	-106.773	8.9	1.31	2.01	0.4		3	31.72	0.19	4.2	0.08	0.64	0.01	7.13	4.6	6.7	66	7.5	42
-24.2233	-50.1989	10.53		38.2	0.8		10		0.19	15.7		0.07				8.28
42.2864	-91.7816	54.4	23.8	9.01	1.95	405	22.2	273	0.2	13.9	0.06	0.38	0.018	8.59	0.4	7	442	11.2	226
44.6478	-71.8893	6.5	0.43	1.6	1		3	17	0.2	6.5	0.27	0.1	0.01	8.6	8.4	6.1	40	8.5	28
43.0924	-92.5148	73	23	13	1.7		1300	337	0.2	22	0.05	0.5	0.02	12	0.04	7.2	542	9.6	299
45.1569	-109.3	6.27	1.82	1.59	0.79	24.7	10	29	0.2	2.45	0.04	0.2	0.01	7.53	2	6.4	56	14	36
44.3602	-92.8686	76	22	3.2	1.5		940	325.74	0.2	22	0.05	0.2	0.04	9.5	0.1	7.3	548	15.3	230
43.7924	-92.914	69	19	6.9	1.5		630	315	0.2	9.6	1.6	0.5	0.02	12	0.1	7	493	11.4	277
39.163	-106.79	5.79	1.34	3.36	0.43		34.2	31.72	0.2	1.26	0.06	0.78	0.01	12.9	2.3	6.1	57	9.4	52
-24.268	-50.2327	0.4	0.19	0.2	0.3		30		0.2	0		0.02				7.27
-28.7708	-52.9492	6	4	2					0.21	0	0.033	0.1
43.0974	-92.4564	66.9	17.9	10.3	1.35	328	1460	307	0.22	11.7	0.04	0.4	0.01	12.8	0.1	7.3	472	11.4	261
-13.6489	-59.7856	0.221	0.055	1.511	0.086		27		0.22	0.06	0.594	0.01		3.898	4.1
-25.4619	-49.2888	8.02	2.31	37	1.8		410		0.22	11.87	0.0088	0.58				6.93
42.2824	-92.1383	64	16.4	5.75	0.95	214	2180	307	0.24	0.14	0.06	0.46	0.011	21.4	1.9	7.3	444	13.8	278
-3.06778	-60.0814	0.16	0.32	0.21	0.38		30		0.24	1	0.00022	0.09						21.9
-12.1364	-45.8108	0.5	0.027	0.414	0.1	10	10		0.24	0.02	0.0011	0.005		3.818		4.899
-20.4208	-54.6469	18.02	7.73	5.58	4.56	280			0.24	0.14				8.217				26.4
-23.0794	-48.2536	1.34	0.575	1.35	1.36	12	95		0.245	2.443	1.32704	0.168	0.027	1.066
44.8277	-71.5315	16.6	0.965	1.56	1.51	57.7	10.4	49.3	0.25	4.94	0.048	0.05	0.01	12.2	5.1	6.3	97	13.4	78
40.3409	-88.2895	72.8	30.6	17.3	1.24	383	1550	445	0.25	0.1	0.04	0.32	0.013	22.9	0.6	7.3	629		362
-20.1489	-43.4142	0.41	0.25	0.4	0.3		20		0.25	0.5	0.0748	0.02		0.921	6.7
-22.6908	-43.2822	8.67	0.39	14	1.76		60		0.25	0.2	0.0506	0.08						24.5
45.1458	-109.277	16.4	3.64	1.35	1.22	52	10	66	0.26	2.51	0.17	0.11	0.01	5.9	5.9	7.2	118	12	63
-25.4478	-50.6206	3.2	0.24	70	0.3		10		0.26	9	0.0088	0.01				8.95
36.6962	-81.4921	5.14	0.469	3.16	0.64		3	26	0.27	0.47	0.12	0.1	0.01	19.3	7.3	6.4	42	11	46
40.3789	-88.2523	64	30.8	5.93	1.69	79.3	1020	358	0.29	10.2	0.04	0.1	0.01	16.5	0.5	7.5	553		304
42.4419	-92.7639	99	27	7.3	2.1		660	270	0.3	140	0.05	1.4	0.01	11	0.1	7.1	658	15.8	449
39.1249	-106.849	113	21.6	5.22	1.06		4.8	129.32	0.3	261	0.17	0.1	0.01	13.5	3.9	7.4	704	13.3	524
37.7707	-106.002	7.6	1.2	9	3.4		26	52	0.3	4.6	0.12	0.2	0.01	37	0.9	7.7	97	17.1	88
-20.5589	-54.6511	11.54	4.68	0.9	1.76	20			0.3	0.13				17.939				33.1
-29.7583	-53.5522	5.1	0.58	9.3	0.86				0.3	1.95	0.0198	0.1				7.8
38.3572	-80.6375	45.9	10.8	11.4	1.46		9030	221	0.31	31.8	0.05	0.1	0.05	13.7	0.1	6.5	397	12.5	231
-19.395	-54.5761	0.14	0.75	0.04	0.39		20		0.31	0.12				5.146				29.5
-19.2519	-54.3264	2.02	1.66	0.16	5.69				0.31	0.32				10.825				25.6
-24.3005	-53.7296	8.18	0.51	22.3	0.6		240		0.31	1	0.33	0.26				8.16
-21.425	-50.0164	3	1.47	4.14	2.91	46	104		0.31	0.128	0.77572	0.027		6.029
-29.3797	-52.8347	13	1	11			750		0.32	0	0.0198	0.6				7.1
47.4705	-95.2668	125	28.4	2.36	0.99		10	510	0.33	2.22	0.1	0.1	0.03	22.5	7.4	7.2	752	7.6	159
46.4131	-86.6554	23.6	5.75	1.32	0.75	57.9	4	90.3	0.33	8.45	0.43	0.04	0.03	9.04	6.9	8.2	162	7.8	101
37.1599	-106.019	17	3	2.94	1.16	112	6	70.272	0.33	2.67	0.22	0.17	0.02	25.9	8.6	7.6	117	13	97
37.1599	-106.019	18.1	3.35	3.14	1.19		3.2	73.444	0.34	2.56	0.4	0.17	0.02	25.9	7.7	7.6	127	14.1	87
47.9193	-116.653	18.7	3.45	2.1	0.94		50.7	75	0.34	1.63	0.07	0.1	0.01	16.8	10.8	8.3	125	7.3	81
37.1599	-106.019	18.3	3.22	3.06	1.2		6	73.81	0.34	2.52	0.44	0.16	0.02	25.8	7.4	7.5	128	14.4	98
37.1599	-106.019	18	3.16	3.02	1.2		6	72.956	0.34	2.55	0.51	0.15	0.02	25.7	7.2	7.4	129	12.6	101
37.1599	-106.019	17.4	3.21	3.06	1.18		6	73.078	0.34	2.62	0.4	0.2	0.02	25.8	7.6	7.6	126	13.8	96
-2.98139	-60.0947	0.761	1.376	0.584	9.2	22	5		0.343	0.067	0.12936	0.077		11.051
37.3207	-106.075	23.7	4.26	4.26	1.06	201	6	29.89	0.36	59.1	0.06	0.22	0.02	18.1	6.9	7.5	295	13.8	138
-7.50389	-63.0408	0.32	0.58	4.7	0.59	14	100		0.36	1	0.0022			5.749
-20.3939	-54.575	17.18	8.11	6.17	5.04	250			0.36	0.16				4.777				26.1
-0.135	-67.0664	19.357	1.014	6.463	2.804		32000		0.366	2.206	0.39886			6.347				28.3
45.9913	-89.0029	6.42	3.87	3.24	0.65	17.7	15.8	36	0.37	7.06	0.55	0.07	0.01	23.5	9.9	6.3	86	8.6	83
41.4635	-91.4813	83.3	22.2	12.5	1.57	325	9450	414	0.37	0.07	0.04	0.21	0.013	31.7	0.1	6.7	605	16	354
38.0339	-80.4661	16.4	7.71	4.51	0.42		3	85	0.37	10.2	0.05	0.1	0.01	13.7	3.2	7.2	156	11.7	91
46.0522	-88.2183	21.1	10.4	2.15	1.18	132	269	111	0.37	11	0.04	0.11	0.01	10.1	0.03	8.2	190	8.4	128
-20.9231	-54.9636	9.56	4.99	4.41	1.44	110	20		0.37	0.3	0.066			7.721				26.9
-25.1739	-50.8132	9.67	0.85	39	0.3		30		0.37	12.39		0.15				8.21
-3.03361	-60.0878	0	0.159	0.249	2.488			5.52	0.373	0.083	0.14564	0.013		4.64
43.7362	-74.9684	7.3	1.97	1.88	0.77	28.1	4	27	0.38	5.99	0.913	0.23	0.03	21.5	6.9	7.6	68	8.1	63
47.5715	-95.0884	69.5	21.3	2.08	1.12		10	311	0.38	4.33	0.05	0.1	0.02	19.9	2.7	7.5	487	7.1	283
-26.7792	-51.0394	19.74	5.54	5.71	0.58	13			0.38	0.2	0.264	0.09		23.055		7.3		22.1
44.5697	-92.8219	40.7	16.5	2.91	0.67	38.9	623	186	0.39	16	0.04	0.15	0.01	13.3	0.3	7.4	310	12.9	174
-19.6431	-43.8897	41	1.8	0.66	0.29			153.11	0.39	0.5	0.1958			1.636
-20.9381	-54.9594	17.3	6.81	5.17	0.94	20			0.39	0.11				10.797				29
41.5669	-91.0196	70	25	8.6	0.9		2600	339	0.4	0.1	0.05	0.3	0.05	22	0.1	7.2	521	16	290
36.5483	-81.6117	2.84	0.67	2.62	0.46		3	17	0.4	0.1	0.48	0.1	0.01	15.6	9.5	5.7	32	10.7	43
37.6981	-106.26	16.6	1.68	3.97	2.69	97.9	6	63.806	0.4	4.16	0.66	0.16	0.02	32.4	6.2	6.8	131	14.2	111
39.5639	-106.418	14	5.66	2.23	0.85		3	65.88	0.4	7.08	0.17	0.15	0.01	10.4	2.9	6.8	122	6	84
44.612	-93.1857	71	25	4.2	1.3		440	339.16	0.4	8.7	0.08	0.2	0.05	16	2.2	7.4	527	12.7	289
42.4233	-92.592	63	30	38	2.8		590	421	0.4	23	0.05	0.8	0.01	13	0.1	7.3	680	11.5	386
39.4348	-79.8042	200	51	2	4.1		15000	136.64	0.4	630	0.07	0.2	0.01	14	0.4	6.6	1230	13.6	1020
45.1635	-109.279	6.79	3.21	1.93	0.83	26.2	10	38	0.41	2.11	0.21	0.2	0.01	10.3	7.8	6.8	70	11.5	40
43.1156	-92.9948	68.7	24.6	4.15	1.48	1710	284	322	0.41	12	0.04	1.22	0.01	13.7	2.4	7.2	498	11.5	200
-27.5636	-53.7508	0	0	137					0.42	3.16	0.011	0.7				10.4
47.4252	-94.4793	30.8	5.96	1.99	0.3		10	111	0.43	5.07	0.05	0.1	0.01	18.8	0.1	8.2	194	8.6	126
-27.9653	-50.8236	2.43	0.052	33.3	0.2				0.43	0.66		0.945						25
42.9236	-101.7	12.5	2.5	4.59	4.74	76.5	83.2	63.318	0.44	2.5	0.04	0.32	0.03	57.7	0.1	7.6	110	13.1	113
-28.9769	-51.4983	9.29		4.3	2.29				0.44	1	0.1408	0.15				6.69		26
44.0341	-89.519	35.4	19.1	1.18	0.48	24	4	190.32	0.45	3.58	1.87	0.06	0.03	11.3	9.7	7.8	294	11.7	163
38.5698	-106.612	20.8	5.89	1.81	0.99		3	95.16	0.45	4.48	0.05	0.18	0.01	8.21	3.9	7.2	157	9.2	95
-28.8036	-51.6053	12.5		6.1	1.5				0.45	0	0.044	0.04
47.1206	-114.504	7.87	3.35	2.1	0.43	22.5	9.7	38	0.46	3.72	0.07	0.2	0.01	11.6	5.7	6.8	75	5.4	49
44.5578	-93.3129	97.1	31.9	11	3.32	415	2790	463	0.46	7.46	0.04	0.36	0.014	19.8	0.3	7	684	12.1	402
41.4878	-91.6818	81.9	26.8	18.5	2.16	406	3280	423	0.46	0.11	0.04	0.3	0.014	22.9	0.4	7.1	630	14.6	352
-20.8428	-51.3583	3.35	1.09	2.2	1.41	13	28		0.466	0	2.332	0.028	0.019	5.702
37.7186	-106.231	11.4	1.59	3.31	2.22	66.9	6	45.018	0.47	5.27	0.15	0.08	0.02	26.1	3.6	6.6	112	18.4	80
45.5622	-117.938	14.4	3.16	10.6	3.57	52.5	15.2	86.3	0.47	2.69	0.04	0.19	0.01	51.4	0	7.8	135	12.5	124
44.9312	-89.083	11.5	4.88	0.92	0.94	25.7	161	60.7	0.47	1.61	0.048	0.05	0.03	12	0.4	5.7	100	13.5	76
-3.13444	-59.9708	0.1	0.033	0.35	0.771	10	10	13.13	0.47	0.12	0.4246	0.01		2.248				27.7
-20.4844	-54.8678	15.3	3.6	3.8	1.7	160	20		0.47	0.33		0.06		17.799				37.2
-25.4487	-49.2348	16.99		44.4	2.8		220		0.47	20.12		0.4				7.86
41.8117	-90.7863	55.2	18.8	13.7	0.67	160	1430	290	0.48	0.08	0.04	0.21	0.01	20	0.6	7.2	441	13	244
40.2266	-105.88	13.6	2.68	5.78	2.71		11	67.1	0.48	2.41	0.16	0.57	0.01	47.5	5.9	6.8	117	6.9	110
-25.4376	-50.0498	4.82		42.8	1.4				0.48	2.8		0.56				8.33
42.8894	-100.479	30.9	3.14	4	4.81	128	10	113	0.49	2.74	0.946	0.3	0.01	55.8	8.6	7.9	192	11.4	160
37.8928	-79.8839	23	2.94	1.47	0.42	112	4	77	0.49	5.31	0.197	0.04	0.01	9.15	7.3	8.3	140	10.7	98
39.5314	-106.006	65.5	30.2	13.6	1.31		129	317.2	0.49	65.8	0.06	0.14	0.02	20.9	1.7	7.4	593	10.3	370
-24.8597	-53.29	2	0.24	18.96	0.17				0.49	1	0.0132	0.01				10.01
46.4651	-113.991	25.3	12.6	23.5	5.96	433	10	189	0.5	3.05	0.27	1.69	0.01	13	9.6	8	309	9.4	176
37.8436	-106.21	11	1.9	3.9	3.1		34	48	0.5	4.8	0.28	0.2	0.01	31	8	7.2	93	12.1	75
47.4947	-95.5847	94	40	2.6	4	200	2200	461	0.5	19	0.27	0.3	0.04	26	0.1	7.1	725	11.5	403
43.1631	-92.9833	69	28	7.6	3.3		250	353	0.5	5.6	0.05	1.6	0.02	9.1	0.05	7.1	525	9.7	298
46.182	-114.19	2.63	0.646	2.2	0.26	33	14	14	0.5	1.12	0.14	0.2	0.01	17.1	5	5.8	27	8.6	46
37.1599	-106.019	19	2.7	2.5	1.3		11	74	0.5	2.4	0.15	0.1	0.01	26	6.2	7.4	128	15	86
37.7539	-106.241	16	1.9	6.6	2.2		9	70	0.5	4.2	0.15	0.4	0.01	30	6.7	8.2	125	12	92
41.9333	-91.0602	53	22	3.8	0.5		3	260	0.5	11	1.7	0.3	0.02	13	1.3	7.3	417	12.1	240
44.266	-71.5051	2.8	0.46	1.4	1.1		220	7	0.5	6.7	0.53	0.1	0.01	9.7	9.4	5.4	41	7.5	22
-37.8964	140.922	4	2.1	2	1				0.5	17.976	1.7	2.2
-19.4489	-44.2528	5	1.3	6.7	1.26		100	34.55	0.5	0.5	0.0484	0.04		5.282				20.5
-19.4036	-44.1175	21	3.3	5.5	0.46		230		0.5	1		0.03						22.8
-24.5555	-53.2772	15.2	1.69	6.27					0.5	0	0.176	0.8				7.2
-29.0717	-55.5314	4	0.5	1	0.01		1		0.5	1	0.1034	0.1		7.198		6.2
-27.9217	-54.4892	5.1		21.8	0.69		130		0.5	4	0.0506	0.05
-28.7747	-51.4669	20.02		13	0		460		0.5	0		0.7
-27.8408	-54.4694	2.59	3.53	36.2	0.79		76		0.5	6.67	0.044	0.62
-29.2422	-51.1828	4.1	0	33.6	0.29		110		0.5	0	0.5588	0.87				11.7
37.6469	-106.213	14	2.43	3.82	3.41	89.4	6	60.268	0.51	4.67	0.12	0.13	0.02	28.6	4.4	6.8	118	15.1	85
40.931	-75.1554	24.3	4.28	6.74	0.26	132	81.5	106.14	0.51	3.9	0.05	0.1	0.02	18.7	1.2	7.7	175	12.2	115
42.574	-99.5364	23.4	3.31	4.83	4.55	109	4	93.94	0.52	1.14	0.977	0.29	0.03	62.1	6.8	8	159	13.2	131
41.4526	-91.2069	60	19	16.6	1.38	359	1540	327	0.52	0.05	0.04	0.17	0.01	19.3	2.3	7.3	494	14.5	274
42.6339	-100.238	24.7	3.75	4.38	4.68	132	4	116.022	0.52	2.61	0.154	0.47	0.03	65.4	0.1	8	165	13.7	148
-19.7289	-54.7369	2.7	0.5	0.3	6.9	100	20		0.52	0.3		0.03		14.181				24.1
-21.5425	-56.6019	7.3	1.6	1.3	5.3	100	20		0.52	0.25	0.2244	0.05		15.064				25.9
40.0624	-88.7471	76.9	41.9	30.8	3.11		271	523.38	0.53	0.17	0.05	0.43	0.03	17.4	1.9	7.3	754	12.7	443
37.8437	-106.21	9.7	1.74	3.54	2.28	79.2	6	44.53	0.53	4.23	0.09	0.13	0.02	29.6	6.7	7.1		12.7	73
38.3854	-80.6367	14	9.82	1.13	2.11		10	44	0.54	40.5	0.27	0.1	0.03	3.49	7.2	5.9	178	21.1	100
46.2842	-88.0775	46.4	24.4	1.07	1.84	35.7	18.9	257	0.54	9.21	0.04	0.04	0.021	11.6	0.2	7.6	381	8.5	199
-22.5264	-55.1658	16.9	4.7	4.3	1.4	310	10		0.54	0.35		0.07		22.463				25.3
-19.5339	-54.0414	15.3	9.97	0.6	4.57	290	20		0.54	0.31				5.398				26.6
42.865	-100.573	30.8	5.06	6.17	5.54	177	6.4	127	0.55	1.8	0.97	0.36	0.02	62.2	6.8	7.8	218	12.9	178
39.8727	-106.309	61.7	7.72	6.93	1.59		3	229.36	0.55	8.8	0.48	0.19	0.02	15.3	4.4	7.5	384	9.8	227
-3.05361	-60.0781	0.1	0.022	0.418	0.1	10	10	9.58	0.55	0.1	0.1056	0.01		2.072				28.7
-19.1231	-51.7336	1.48	1.69	0.21	6.4	710			0.55	0.28	0.0616			6.572				26.4
-25.0677	-50.3836	10	3.07	24	0.8		20		0.55	1	0.0088	0.09				8.67
42.1213	-98.9419	13.5	2.24	5.57	2.37	79.7	6.4	66	0.56	0.89	0.16	0.39	0.02	59.1	0.7	7.9	112	11.5	113
45.4526	-92.2363	40	14.9	3.52	0.83	74.8	1860	203	0.57	0.54	0.04	0.16	0.01	24.8	0.2	7.3	331	10.5	204
47.5507	-94.8001	57.7	14.7	1.59	0.48		10	237	0.57	6.53	0.73	0.1	0.01	10.1	3.6	7.5	390	6.9	223
46.302	-114.208	5.76	1.25	7	1.05	81	10	41	0.57	0.29	0.2	0.22	0.01	34.8	4.4	6.5	66	9.8	69
38.9396	-104.77	19.2	2.69	8.25	5.5	128	2360	87.84	0.57	12.6	0.06	1.34	0.012	12.3	0.1	7.3	167	14.7	102
-25.1117	-50.1629	3.37		14.4	1.2		770		0.57	4.3	0.0022	0.36				8.44
38.8051	-106.884	57.7	6.52	2.13	1.03		5.4	176.9	0.58	23	0.28	0.1	0.02	7.89	3.4	7.6	327	12.9	200
35.9644	-82.945	17.6	9.6	0.69	1.34	8.42	4	98	0.58	2.71	0.045	0.04	0.01	8.6	8.2	7.8	157	12.6	118
47.3665	-94.6619	64.6	15	1.75	0.85		10	262	0.58	4.11	2.24	0.1	0.02	19.8	6.8	7.5	431	8.1	257
43.8952	-89.0684	64.1	35	2.59	1.7	658	971	355	0.58	14.4	0.04	0.06	0.01	14	0.05	7.3	532	11.8	204
-21.1947	-54.9131	5.5	2.8	1.7	1.3	140	20		0.58	0.29		0.07		17.869				25.9
-22.5308	-55.7281	13.2	2.9	3.8	9.8	310	20		0.58	0.5	0.0528	0.9		9.605				38
-15.9786	-44.2631	0.5	0.261	0.39	3.026	10	25		0.59	0.02	0.0088	0.02		5				25.9
-29.3211	-52.4986	7	0	8.13					0.59	0.42	0.1012	0.2				6.8
-3.00278	-59.9383	0.1	0.022	0.285	0.1	10	12	0	0.596	0.211				0.968
42.2006	-78.5889	27	4.3	6.1	0.7		180	104.92	0.6	6.4	0.05	0.2	0.03	8.2	0.2	8.1	196	12.6	94
43.5191	-93.0109	74	26	8.4	4.3		430	356	0.6	5.1	0.15	0.5	0.01	8.5	0.1	7.1	539	10	292
44.5428	-93.3892	98	47	24	3.3		110	534.36	0.6	34	0.09	0.3	0.04	24	0.1	7.2	856	11.6	468
42.8917	-101.946	24	4.1	8.97	6.25	215	24	109.8	0.6	9.77	0.05	0.43	0.01	66.6	0.3	8.3	187	14.1	173
45.4104	-122.761	30	10	8.8	1.1		220	162.26	0.6	0.1	0.05	0.4	0.01	45	0.4	7.2	263	12.2	173
41.6825	-91.5476	83	30	6.6	0.9		340	390	0.6	20	0.09	0.3	0.04	23	0.2	6.9	617	11.9	376
47.6011	-95.2283	65	20	2	1.6	59	26	293	0.6	7.4	0.18	0.2	0.03	20	2.9	7.4	477	8.8	265
44.5186	-92.8674	74.6	29.3	2.15	1.33	96	1280	344	0.6	30	0.04	0.2	0.014	13.6	0.3	6.9	552	13.8	324
44.471	-93.2077	92	31	6.4	2.9		4300	459.94	0.6	6.5	0.05	0.2	0.11	17	0.5	7.3	697	12.6	218
44.5836	-71.9818	19	0.44	0.6	1.2		53	54	0.6	6.5	0.15	0.1		13	3.1	6.1	102	8.3	64
44.3285	-93.33	85	27	9.7	3.6		1400	424.56	0.6	4.3	0.05	0.2	0.05	21	0.1	7.4	647	15	372
42.456	-99.1039	15	2.21	4.38	3.99	74.7	6.4	71	0.6	1.58	0.83	0.27	0.01	58.3	3	7.4	120	11.7	121
-25.232	-50.6067	14.97	0.74	10.25	2		300		0.6	5.9	0.0088	0.01				6.88
-25.501	-49.2802	12.16	3.11	35.8	1.7		10		0.6	17.47	0.0088	1.76				8.24
-22.6906	-43.2822	8.79	0.4	14.4	1.77		17		0.6	0.3	0.0506	0.06						27
48.1639	-116.545	5.42	2.77	5.19	0.18		10	38	0.61	0.61	0.2	0.1	0.01	33.1	9.1	6.8	67	8.9	68
35.7604	-81.9068	4.72	2.66	4.1	1.09	41.7	55.1	41.9	0.61	0.89	0.04	0.1	0.03	27.7	7.6	6.9	68	17.7	73
-26.5868	-51.8449	9.6	1.51	4.7	2.3		320		0.61	0.69	0.0286	0.1				6.72
43.0636	-92.3232	53.5	22.2	6.38	4.45	271	160	248.88	0.62	27.5	0.04	0.46	0.01	7.54	1	7	435	13.2	243
43.0578	-92.3074	55.4	23.6	6.19	4.4	281	151	259	0.62	31.8	0.04	0.46	0.03	7.11	0.8	7.2	464	10.7	227
36.7815	-81.0179	1.86	2.22	1.08	0.33		54.7	11	0.62	7.43	0.05	0.1	0.01	9.7	8.8	5.1	36	13.5	32
36.3325	-81.4583	10.3	0.981	4.31	1.77		3	44	0.62	7.08	0.08	0.1	0.01	21.6	2.2	6.6	87	12.5	70
37.7193	-106.057	8.82	1.46	6.64	2.73		6	40.992	0.63	6.5	0.43	0.31	0.02	35.1	10.7	7.9	106	12.7	89
47.0839	-114.448	8.03	3.5	2.94	0.55	26.4	8	42	0.63	2.99	0.18	0.09	0.01	15.1	3.6	6.6	81	8.6	54
42.6709	-101.992	13.7	1.68	3.5	5.37	63.4	8	58.56	0.64	1.32	1.01	0.17	0.02	60.5	6.9	8.1	106	12.9	118
38.5843	-76.96	13.8	4.58	42.1	8.93	189	240	168	0.64	8.46	0.04	0.18	0.012	9.77	0.2	7.9	289	16.1	176
36.7683	-82.9184	7.63	1.85	2.4	1.02		43.8	13	0.64	19.4	0.08	0.1	0.01	12.1	3.7	4.9	78	18.2	58
38.7337	-76.68	39	7.06	3.75	4.23	351	604	146	0.65	11.8	0.04	0.2	0.01	9.11	0.1	7.6	251	16.8	136
41.5506	-101.019	10.6	1.69	4.87	6.16	55	6.4	56.12	0.65	1.47	0.52	0.29	0.02	47.8	5.5	7.6	105	13.1	110
43.4169	-93.5335	93.4	31.7	20.7	2.39	250	700	460	0.65	40.8	0.04	0.32	0.03	17.7	0.3	7	720	8.8	387
-19.5361	-54.0411	23.8	8.5	1.7	4.7	1430	80		0.65	0.36	0.099	0.06		6.875				36.8
45.1662	-109.274	13.1	4.06	1.35	0.63	37	10	56	0.66	2.16	0.43	0.09	0.01	8.91	6.9	7	103	12	61
45.1644	-109.275	8.33	3.25	1.33	0.77	31.2	74.1	41	0.66	2.48	0.28	0.2	0.01	9.57	7.6	7.1	78	9	49
40.2977	-88.2022	77.4	29.4	28.2	1.38	291	2090	475	0.66	0.08	0.04	0.23	0.01	17.4	0.8	7.5	656		372
-15.8983	-42.6678	0.35	0.26	0.77	0.21			4.88	0.66	0.01								25.7
-22.215	-54.7789	19.8	1.4	18.1	2	1480	20		0.66	0.43		0.09		9.441
42.7343	-100.427	27.5	4.04	6.12	3.23	104	39	106	0.67	2.24	0.06	1.12	0.02	70.7	0.1	7.7	192	13.1	172
42.2409	-88.8651	66.5	36.5	6.45	4.51	545	406	386.74	0.67	1.44	0.04	0.24	0.01	7.66	0.4	7	590	14.2	246
43.3616	-92.5482	73.3	28.8	19.3	3.59	454	631	366	0.67	47.7	0.06	0.69	0.02	11.5	0.6	7.2	631	10	349
42.1391	-99.5863	19.4	2.59	6.16	4.48	78.3	6.4	82.96	0.68	1.44	0.84	0.42	0.02	59.5	5.7	7.7	148	11.9	136
41.7969	-100.153	11.1	1.88	4.22	3.47	56.5	6.4	51.24	0.68	1.19	0.71	0.24	0.01	59.4	7.2	7.4	100	13.7	80
46.4829	-113.98	19.4	4.04	2.46	1.58	35.4	10.8	77	0.68	3.57	0.07	0.12	0.01	13	7.2	7.1	137	5.4	85
41.0481	-87.4687	42.3	13.8	1.34	3.66	49.5	252	174.46	0.69	12.4	1.76	0.36	0.01	12.7	3.5	7.1	281	19.2	208
41.6298	-100.943	17.7	1.78	5.66	2.74	68.8	6.4	74.42	0.69	2.17	0.06	0.41	0.01	54.8	0.3	8	131	13.4	130
-2.91472	-59.9936	0.27	0.066	0.511	1.35				0.69	0.18	0.4972			3.144
-29.1733	-52.0169	11.68	1.583	4.16	1.887				0.69	0	0.22132	0.25				6.7		19
46.6002	-95.5237	54	14	2.5	1		47	221	0.7	6.1	3.2	0.1	0.02	24	9.8	7.9	374	9	206
42.1798	-73.3051	26	11	1.1	1.2		6	123	0.7	8.7	0.13	0.1	0.01	6.3		8.3	214	7.5	116
46.5291	-97.4259	55	10	3	0.8		45	204	0.7	15	0.23	0.2	0.01	27	0.1	7	332	12.3	213
42.8581	-74.5093	60	36	9.7	2.7		900	375.76	0.7	16	0.05	0.6	0.01	19	0.1	7.2	575	9.4	278
42.0639	-73.0614	4.8	0.76	1.6	1.4		45	11	0.7	11	0.31	0.1	0.01	6.4	6.4	6.3	51	12	34
-25.0041	-54.1184	8.9	1.82	34.6	0.3		30		0.7	1	0.2706	0.04				8.56		22.5
2.775	-60.7192	3.05	0.97	3.79	0.24		100		0.7	1.775
43.7656	-93.0098	72.9	21.3	6.55	1.18	157	4040	331	0.71	8.28	0.04	0.25	0.013	19.3	0.1	7.4	505	14.8	278
38.6725	-106.85	45.5	6.73	3.14	1.27		179	158.6	0.71	17.6	0.05	0.15	0.01	9.24	1	6.8	290	12.1	174
44.5666	-71.9903	35.9	1.99	1.25	1.94	172	557	88	0.72	23.2	0.04	0.03	0.01	8.26	0.6	8.2	205	12.5	130
36.2655	-115.659	62.9	13.6	1.32	0.48	247	9.8	248	0.72	6.24	0.157	0.11	0.03	5.45	7.1	6.7	398	9.1	216
34.49	-89.5695	5.32	1.96	29	2.11	154	734	101	0.72	4.34	0.04	0.09	0.03	29.7	4.7	7.2	171	18.5	118
40.2982	-88.202	64.8	40	32.8	3.42		3.3	483.12	0.72	14.7	0.37	0.55	0.01	12.8	5.4	8	730	13	415
40.3013	-88.6049	82.9	33.9	5.48	0.77		7.8	414.8	0.72	35.8	2.56	0.22	0.04	14	3.4	6.9	214	24.7	366
-29.4422	-51.9122	15.42	2.711	5.673	0.304				0.72	0	0.18106	0.02				6.57
42.4381	-98.4314	28.4	4.54	14.6	7.02	245	8	143.96	0.73	10.7	0.88	0.51	0.02	62.3	7.4	7.8	261	12.3	218
41.9911	-101.765	21.4	3.26	6.8	5.92	115	4	92.598	0.74	3.43	0.089	0.18	0.03	62.9	0.1	7.1	159	16.4	126
39.5823	-105.868	16.5	3.97	3.96	1.68		22.5	9.76	0.74	54.6	0.93	0.35	0.01	21.5	6	6.3	163	5	117
-27.5444	-53.8731	0	0.73	127	0.28		1100		0.74	15.6	0.0418	1.4
39.6821	-74.8413	7.89	2.06	42.8	5.49	71.8	49.7	125	0.75	11.2	0.04	0.38	0.011	9.51	0.1	8.2	247	16.5	161
40.192	-88.4336	82.2	32	25.8	1.53	422	1360	424	0.75	25.2	0.04	0.39	0.01	23	0.3	7.4	657		383
38.6747	-106.993	95.3	15.5	9.51	1.35		16	362.34	0.75	7.17	0.34	0.26	0.01	30.9	0.6	7.3	568	10	361
36.7828	-81.7016	53.5	27.5	0.46	1.31		10	274	0.75	17	0.21	0.24	0.03	9.78	4.5	6.9	445	12.5	267
42.5521	-98.3444	17.9	2.9	17.4	7.77	166	8	122	0.75	3.59	0.69	0.68	0.01	55.1	7.5	8.2	210	13.6	183
-23.3441	-53.3205	2.29	1.95	1.1	2.7		300		0.75	1	0.9438	0.01				6.08
-3.06972	-60.0183	0.129	0.476	1.003	9.149	19	5		0.758	0.084	0.7029	0.036		8.488
40.1782	-88.4086	76.5	32.4	22.5	1.62	342	1660	422	0.76	11.7	0.04	0.43	0.01	19.3	0.8	7.6	628		354
42.5691	-92.4749	59.4	17.5	4.96	1.17	215	443	261	0.76	6.32	0.04	0.37	0.01	13.5	0.3	7.3	410	14.4	232
36.2696	-83.9717	51.4	16.4	0.45	0.75	37.7	4	229	0.76	3.98	0.08	0.02	0.012	7.23	8.6	7	345	14.9	201
-26.7803	-51.0422	21.01	1.81	11.53	0.31	8			0.76	0.7	0.418	0.18		23.814		7.67		20.4
37.854	-80.797	10.6	5.9	2.63	0.52		3160	73	0.77	0.67	0.05	0.1	0.05	8.74	0.6	6.2	118	11.6	65
47.6916	-117.032	6.27	1.86	1.64	0.66		10	26	0.77	3.92	0.15	0.1	0.01	9.13	8.2	7	55	10.6	40
46.3823	-114.196	2.27	0.677	2.18	0.7	32.7	5.5	13	0.77	2.16	0.1	0.2	0.01	16.2	9.1	6.1	29	8.2	47
43.89	-90.9737	57	31.4	1.67	1.08	41.2	650	341.6	0.77	17.4	0.04	0.1	0.03	12.2	0.7	7.3	462	17.9	257
37.7792	-81.0519	1.54	1.55	1.97	0.41		3.5	11	0.78	2.85	0.37	0.1	0.01	13.6	5.2	5.4	31	11.3	26
36.6421	-80.8612	7.2	0.953	3	1.44		12.2	23	0.78	7.14	0.31	0.1	0.01	13.9	2.7	5.9	65	12.2	55
37.7706	-106.002	12.9	1.96	13.8	3.41	85.4	6	60.146	0.78	19.7	0.57	0.17	0.02	38.9	6.6	7.4	200	12.4	124
41.4272	-89.3665	92	32.8	25.8	2.28	341	4030	512.4	0.78	0.09	0.04	0.36	0.028	22.1	0.1	7.1	704	12.7	329
47.2628	-94.555	44.1	8.53	3.15	0.92		10	169	0.78	9.85	0.05	0.1	0.02	19.3	0.4	7.1	288	7.8	180
38.0299	-76.5863	11.3	4.5	50.6	10.9	110	16.3	196	0.78	7.84	0.04	0.62	0.014	38.6	0.038	8.2	332	17.1	227
45.3143	-118.088	15.5	0.61	13.7	4.65	30.1	4	81	0.79	2.94	0.04	0.16	0.01	53.3	0	8.6	140	21.4	116
42.475	-101.686	15.3	1.82	4.35	7.74	79.6	12.7	68.32	0.79	3.17	0.49	0.19	0.02	63	1	7.3	134	11.5	139
48.2224	-116.437	35.5	10.2	25	1.27		71.4	120	0.79	73.7	0.05	0.16	0.02	12.8	0.02	8.1	360	9	226
46.4036	-88.3222	28.1	8.87	2.17	2.08	40.7	152	126	0.79	13.3	0.04	0.06	0.01	12.9	0.1	8.8	216	8.1	139
-28.7622	-51.3056	11.51	2.42	5.56	2.5		45		0.79	0.2	0.33	0.08		7.918
42.1747	-73.2336	20	7.6	1.4	0.6		3200	106	0.8	1.9	0.05	0.1	0.01	7.4		6.2	171	10.5	104
44.2474	-93.4488	97	32	20	2.2		2700	455.06	0.8	40	0.09	0.2	0.03	17	0.1	7.4	749	10.1	431
46.4891	-97.199	78	33	6	3.4		2100	421	0.8	6.7	0.05	0.3	0.05	33	0.1	7	603	9.9	353
44.5574	-71.961	45	1.8	1.7	2.9		3	153	0.8	9.1	0.14	0.1	0.01	10	8.1	7.2	242	13.4	140
43.8134	-72.2576	26	1.6	1.5	2.3		3	89	0.8	8.6	0.079	0.1	0.01	8.5	11.5	7.4	170	9.4	102
-18.2511	-54.0389	5	2	1	9.2	50	20		0.8	0.24	0.374	0.09		19.201				26.4
-21.1372	-48.9717	19	2.2	0.9	0.9		10		0.8	0.2	2.09
39.4526	-75.7158	13.5	3.22	15.2	5.4	549	2330	95.3	0.81	6.87	0.04	0.15	0.01	7.74	0.3	7	174	17.2	105
42.1676	-98.7481	25.3	3.34	6.29	3.94	131	6.4	108	0.81	0.88	0.32	0.21	0.02	57.3	2.1	7.5	181	12.1	159
-3.90083	-61.3731	0.02	0.02	1.65	0.02	10	122		0.81	1	0.05808			3.64	9.95
37.9282	-76.8616	0.259	0.126	96.9	2.81	5.18	15.4	245	0.82	12.6	0.04	1.34	0.017	17.8	0.127	8.5	391	19	253
42.7605	-92.1571	36.4	14.1	57.9	2.5	413	241	323	0.83	3.19	0.04	0.62	0.014	13.2	3.4	7.9	494	10.3	285
45.0384	-69.2745	22.4	14.4	14.4	0.89	238	3.2	170	0.83	9.12	0.02	0.24	0.01	12	0	7.9	272	12.1	166
36.5192	-105.568	28.7	7.71	12.2	0.65	178	4	156	0.83	5.93	0.73	0.54	0.03	25.7	7.8	7.2	219	10.3	161
36.681	-81.0704	11.8	1.75	7.66	0.9		4.8	52	0.84	1.69	0.57	2.52	0.01	25.8	4	6.5	106	12.8	82
46.1329	-92.8575	8.49	3.29	1.97	0.71	22.4	8.8	41.4	0.85	1.39	0.158	0.06	0.03	15.6	1.6	6.3	77	7.9	54
44.8589	-93.6558	77.6	36.7	9.37	3.64	227	376	405	0.85	12.1	0.04	0.24	0.029	19.3	1.2	7.1	625	9.8	313
43.5861	-82.7568	43.7	35.8	34.4	2.04		10	361	0.85	16.8	0.17	1.19	0.04	15	3.7	7.4	574	19.2	325
37.6836	-106.066	12.1	1.71	5.59	2.75	81.7	6	54.29	0.86	6.84	0.4	0.17	0.02	37.6	6.6	7.4	111	13.2	92
39.8814	-86.5275	64.4	19.9	2.52	1.02	82.2	12	303	0.86	5.24	3.06	0.21	0.03	11.3	7	7.2	474	15.1	215
42.0876	-101.611	9.06	1.54	5.34	4.06	69.3	412	43	0.88	5.17	0.56	0.19	0.02	52.1	0.9	7	98	13.3	101
36.5739	-106.463	15.6	4.22	21.2	6.16	357	3060	102	0.88	22.5	0.04	0.19	0.018	14.7	0.3	7	239	31.8	133
40.2449	-77.8922	45.5	5.82	1.21	0.65	1060	4	132	0.88	26	0.138	0.1	0.004	8.36	5.3	7.1	260	12.7	159
34.8952	-86.9298	29.4	2.54	1.51	0.33		10	93	0.88	6.92	0.16	0.1	0.01	8.63	4.1	6.4	174	17.4	117
35.3323	-107.651	4.22	1.31	97.9	1.14	82.1	22.6	267	0.88	1.89	0.04	0.93	0.012	13.3	0.2	8.5	428	20.4	259
43.8543	-92.4857	75.2	20.4	2.85	1.9	134	143	287	0.89	29.3	0.04	0.24	0.03	8.94	0.3	6.6	488	9.4	292
47.8894	-116.873	23.7	8.52	2.34	1.14		10	107	0.89	7.31	0.19	0.1	0.01	10.1	7.2	8.1	199	9.7	111
40.073	-74.1393	11.6	1.91	1.86	3.02	394	4050	50	0.89	11.5	0.04	0.04	0.01	11.6	0.1	6.7	107	26.9	77
38.4244	-76.4681	20.7	10.5	18.9	16.3	134	116	162	0.89	19.7	0.04	0.29	0.024	23.4	0.2	8.1	290	17.1	175
41.1898	-88.1034	3.43	1.06	1.37	0.83	26.7	242	14.152	0.89	4.51	0.04	0.04	0.013	14.6	1.5	5.5	33	15.8	45
42.4819	-100.306	29.9	5.77	7.44	3.58	129	89.8	147	0.89	0.89	0.06	0.17	0.01	61.4	0.1	7.6	219	12.1	164
42.3605	-101.474	7.91	1.4	3.76	4.34	44.6	6.4	36.6	0.9	3.6	0.83	0.17	0.01	59.1	8.1	7.1	83	12.1	105
42.0959	-73.0421	16	6.2	3.3	4.5		16	74	0.9	9.4	0.53	0.1	0.01	12	7.1	7.2	163	12.5	94
38.2811	-80.7931	17.2	3.72	4.82	1.35		5170	96	0.9	4.44	0.09	0.1	0.11	7.41	0.1	6.2	162	12.5	91
38.009	-107.305	47.1	7.8	5.83	2.79		30.4	140.3	0.9	48	0.08	0.31	0.02	26.1		7.4	324	10.4	223
44.5048	-71.9836	84	4.1	1.5	4.7		7	278	0.9	11	0.19	0.1	0.01	12	3.8	7.3	465	7.5	216
-23.0972	-55.2364	3.7	1.9	1.1	0.8	120	10		0.9	0.34	0.4928	0.09		9.133				25.9
45.8712	-121.469	20.3	11.2	6.34	1.07	123	5	125	0.91	0.35	0.953	0.04	0.02	47.6	5.2	6.8	202	13.6	155
36.3874	-82.3933	60.6	31.1	0.92	1.78		150	304	0.91	21.9	0.05	0.33	0.03	9.38	0.1	7	514	17.4	301
39.8907	-74.8727	27.3	6.87	4.77	8.57	680	319	107	0.91	26.4	0.057	0.14	0.01	7.64	0.1	7.6	231	16.4	132
2.60444	-60.6033	2.14	0.95	2.05	2.62				0.91	0.3	0.088	0.06
35.6706	-86.1595	1.83	0.417	0.96	0.95	4.69	17.5	8	0.92	0.29	0.778	0.04	0.016	9.91	3	5.1	24	16.5	35
41.0866	-87.4979	68.9	26.7	1.28	1.57	81.6	2420	315.98	0.92	12.2	0.04	0.29	0.016	10.1	1	7.3	448	15.1	267
40.4572	-88.7786	35.9	16.6	57.3	1.75		16.9	328.18	0.92	16	0.05	0.87	0.01	11.7	2	7.5	551	14	317
42.0565	-102.428	12.8	2.68	7	4.55	87.7	8	64.66	0.92	12	0.06	0.4	0.01	52.8	0.05	7.6	140	12.3	131
35.2768	-86.2371	0.537	0.244	0.65	0.24		10	3	0.92	0.28	0.05	0.1	0.01	8.01	8.2	4.6	9	16.3	14
37.179	-105.937	17.3	3.43	4.93	1.86	129	4	84.8	0.93	2.39	0.477	0.1	0.03	34.1	4.7	8.3	130	11.8	99
36.9289	-80.0134	13.4	4.09	3.02	3.72	32.2	2280	73	0.93	11.3	0.04	0.06	0.03	26.2	0.03	6.6	123	14.1
-12.1158	-58.0036	0.232	0.057	4.076	0.217	24	23		0.93	0.06	1.936			3.953	6.37
42.0828	-101.451	33.3	4	10	7.38	169	6.4	118	0.94	22.6	0.17	0.33	0.02	70.8	0.05	7.8	247	17.8	219
41.7571	-102.443	16.6	3.66	5	6.62	112	49.3	85.4	0.94	1.81	0.05	0.36	0.03	58.2	0.2	7.8	138	13.7	135
41.69	-98.3606	51.3	7.3	6.83	8.52	332	36.9	212	0.94	6.48	0.964	0.26	0.01	47.5	0.2	7.1	340	13.2	232
-24.0614	-51.6634	24.47	2.84	34.8	0.8		10		0.94	1	0.2244	0.39				7.26
47.6817	-117.144	5.31	1.58	1.64	0.75		6.2	23	0.95	2.66	0.16	0.1	0.01	10.3	5.2	7	50	16.3	40
35.0172	-86.4776	16.3	2.89	1.2	0.2		7.7	57	0.95	4.99	0.26	0.1	0.02	8.79	5.2	5.9	110	17.7	75
36.2859	-88.7078	2.14	0.846	3.1	0.49	6.94	10	17	0.95	1.49	0.049	0.02	0.012	9.37	5.5	5.7	33	16.8	30
41.9311	-88.7823	52.4	25.9	20.4	6.06	1080	224	355.02	0.96	4.57	0.04	0.45	0.022	8.03	0.5	7	518	13.1	243
36.5596	-82.0786	56.4	24.8	1.03	1.58		8.1	279	0.96	23.4	0.25	0.54	0.02	10.9	4.3	6.9	470	15.2	278
-19.6519	-46.9506	19.66	8.27	0.64	2.13		27		0.96	1.4	0.0374	0.22		2.717				22.1
-19.6708	-46.925	26.81	9.07	0.51	1.9		66		0.96	1.5		0.1		4.848				22.7
-27.4006	-53.4514	8.6	1.6	29					0.96	0	0.308	0.2				7.9		21
-30.3256	-53.9122	32		13			630		0.96	4.23	0.0242					8.1
44.7159	-119.103	21.4	6.11	17.2	1.24	50.5	5	129	0.97	1.1	0.41	0.15	0.018	48.1	6.2	8.1	212	14.5	155
41.8038	-99.169	47.1	6.54	8.35	7.9	334	6.4	184.22	0.97	6.53	1.49	0.36	0.03	66.8	1.4	7.7	315	13.5	252
42.3572	-100.468	24.4	3.1	8.17	5.92	121	8	115.9	0.97	1.31	0.21	0.41	0.01	54.4	0.6	7.7	197	13.4	161
37.7193	-106.057	10.6	1.75	6.77	2.98	82.2	6	45.018	0.98	9.78	0.99	0.26	0.016	34.7	6.4	7.7	109	14.5	103
38.0923	-91.2976	30.3	19.9	2.2	0.8	41.8	4	186	0.98	3.01	0.178	0.04	0.012	9.83	5.3	7.7	276	16.2	161
-25.0665	-53.2316	4.09	0.74	1.32	0.36				0.98	1	0.0462	0.01				6.86
-24.6728	-53.7174	8.02	2.43	11.5	0.01		10		0.98	1	0.1562	0.1				8.7
37.2859	-109.543	2.79	0.649	85.3	1.24	98.1	10	175	0.99	44.1	0.04	0.07	0.01	11.5	0.1	8.7	380	18.9	245
42.5786	-99.8504	15.5	2.56	3.95	4.26	90.9	10	73.2	0.99	0.89	0.66	0.18	0.02	66.4	3	7.2	128	14.1	134
40.7928	-75.8212	14.5	3.67	4.78	0.16	154	165	63.44	0.99	8.6	0.05	0.19	0.01	18.8	0.2	7.6	122	14.2	86
37.2613	-105.901	17.3	3.28	9.6	2.93	140	4	88.7	1	2.95	0.348	0.2	0.03	47.7	8.7	8.4	146	17.4	127
38.3841	-107.243	24.6	3.6	4.57	1.39		9.7	70.76	1	23.3	0.11	0.36	0.02	20.5	3.4	7.1	172	11.2	120
45.2363	-109.228	28.8	9.47	4.88	1.78	149	10	143	1	4.65	0.46	0.12	0.01	11.7	5.5	7.1	240	9	128
38.8848	-119.82	5.2	0.74	19	0.7		10	52	1	13	0.098	0.6	0.01	23	6.6	7.5	117	14	89
44.0031	-72.2781	48	2.7	2	2.2		740	159	1	14	0.05	0.1		8.3	0.4	7.8	271	6.8	160
-12.7901	130.976	9	16	7	5			84.2467	1	35.9521		0.1				6.46
-12.3715	133.076	4	2	4	3			12.6797	1	17.9461		0.1				6.18
-12.7262	131.067	1	1	6	5			19.873	1	8.98802		0.4				6.73
-14.0578	131.967	2	24	6	2			70.7136	1	53.9281	4.43	0.2		7.01198		6.37			179.253
-12.762	130.968	16	20	2	1			97.0483	1	53.9281		0.1				7.19
-12.9024	132.528	6	14	9	2			67.056	1	44.9401		0.5				6.83
-13.2133	131.373	4	15	10	3			96.073	1		4.43	0.2		5.23561		7.38
-12.7343	131.01	25	26	2	1			157.277	1	44.9401		0.1				7.19
-12.7568	131.183	21	36	5	1			170.688	1	62.9162		0.3				7.38
-14.4631	132.238	27	64	3	1			298.704	1	62.9162	13.3	0.3				6			514.497
-14.3839	132.151	38	95	5	1.3			346.253	1	134.521	13.3	0.2				6.55			679.951
-12.5541	131.157	12	19	2	1			93.6346	1	26.9341	4.43	0.1				6.64			173.18
-36.7326	146.967	2	2	6	1			25.6032	1	5.99202	0.451					6.7			44.3
-36.7759	146.974	1	2	4	1			19.5072	1	2.99601						6.4			32.8
-36.159	147.256	11	8.6	30	0.9			135.331	1	25.7657						7.5			179
-36.8769	147.063	2	2	3	1			20.7264	1	2.99601						6.9			28.3
-36.3903	146.755	1	2	6	1			23.1648	1	5.99202	0.226					6.4			47.3
-18.3006	125.599	62.5	4.2	6	7.9		100	195.072	1	27.8329	0.9			27.8		7.1			214
-16.5339	-42.9008	0.8	0.5	0.6	0.3		1500		1	1	0.7326
-18.2833	-44.9833	4.5	1.5	5.1	0.6			35.58	1	4.1	0.044							24
-19.4864	-44.1575	39	3.7	1.77	0.31		20	162.6	1	1	0.176	0.01
-19.6458	-46.9556	15.7	7	1.01	3.76		24		1	1.1	0.044	0.3		3.249				23.4
-17.9939	-42.3886	17.6	4	9	0.89		400		1	10	0.0484	0.16
-19.4583	-44.1478	62	1.8	0.63	0.2		160	220	1	2		0.01
-19.4119	-44.0778	70	0.4	0.16	0.14		90	249.61	1	8.25	0.1166							22.5
-23.2097	-51.8345	8.82	1.36	4	0.3		100		1	1	0.0066	0.1				7.7
-24.3078	-53.7942	0	13.6	0	0				1	0		0.24				8.49
-23.615	-51.3406	8.23	1.8	0.4	0.3		100		1	1	0.0044	0.1				7
-26.1743	-53.3627	2.4	1.7	42.13	0.81		50		1	1.8	0.154	0.78				9
-24.5926	-49.9484	10.58	0.12	21.1	0.3		10		1	33.74	0.0088	2				8.35
-23.6719	-49.8296	9.42	3.88	46	1.9				1	14.36	0.0066	0.3				7.7
-22.4075	-43.1478	5.61	1.11	3.88	1.41		32		1	1	0.22	0.1
-29.7994	-51.8458	13	0.9	5	4.1		300		1	2.3		0.1		10.563		7.7
-27.5425	-53.8625	11	4	4	0.8				1	12		0.1		16.733		7.1
-28.0544	-51.8611	12	3.4	14	0.9			100	1	1.8		0.4		17.481
-30.2686	-54.0367	43	7	7					1	7.6	0.0396	0.3						22.4
-27.4872	-53.1539	19.2		8	0.8		300		1	1.1		0.2		28.091		7.4
-28.1964	-53.4839	13.2	2.4	16	0.6		900		1	0.9		0.3		17.808				19.3
-28.15	-54.7142	12	4	21	0.2		800		1	0.2		0.3
-27.95	-52.0025	22	6	8	0.7		100	143	1	1.6		0.3		0.935				26
-27.9528	-52.0197	22	6	8	0.7		100		1	1.6		0.3		23.37
-27.2822	-53.7031	2.4	0.7	43	0.4		100		1	9.9		0.4		10.563
-27.4531	-53.2047	0.8	0.5	46	0.3		600		1	4.6		0.6		17.621		9.3		21
-29.1828	-53.0358	8	0.8	53	0.5				1	4.1		0.3				8.9
-27.4869	-53.2169	2	0.7	50	0.2		300		1	4.5		0.7		20.425		8.8
-27.405	-54.0728	0	0.6	87	0.4				1	7.7	0.044	0.8				9.2		20.5
-27.6	-53.0064	1	0.2	86					1	2.4	0.0022	0.29
-29.4539	-51.9472	7.928	2.944	2.941			11		1.01	0	0.1364	0.315			4.3
-29.6817	-51.0633	21.65		12	3		40		1.01	6.59	0.2684	0.07				7.13
39.0646	-79.9326	61.9	12.7	10.4	1.74		7740	184.22	1.02	75.8	0.05	0.1	0.08	8.89	0.2	6.7	449	14.4	268
42.6235	-99.0913	31	5.15	12.2	5.98	194	6.4	157.38	1.02	3.64	0.06	0.37	0.02	58.9	0.7	7.5	251	12.4	200
-21.9733	-45.3503	3.98	1.89	2.47	2.12		19		1.02	1.5	0.4224	0.02		2.926				21
-22.1144	-45.0592	33.68	9.81	19.45	12.2		1657		1.02	2.2		0.3		13.629				21.5
-22.1122	-45.0564	25.06	10.08	26.22	28.11		2180		1.02	1.8	0.0242	0.48		4.44				25.2
-22.1106	-45.0547	81.82	36.91	78.79	88.73		4735		1.02	5.9		0.39		9.596
-25.3371	-49.9255	6.54	1.74	0.48	0.62		250		1.02	1	0.0572	0.08				7.34
-25.101	-53.0421	2.42	3.42	1.5	32.9				1.02	1	1.1616	0.1				8.31		21.5
-25.2879	-53.925	12.14	7.91	7.6	0				1.02	1	1.9888	0.01				7.58
39.3557	-121.66	9.12	10	4	0.41	64.6	8	78.69	1.03	2.63	0.15	0.09	0.02	58.7	2.6	7.2	139	18.6	139
37.6031	-106.03	15.9	2.7	5.77	2.86	117	6	66.124	1.03	6.76	0.33	0.16	0.02	31.8	7	7.1	140	11.9	111
37.582	-106.158	19.6	2.17	5.94	3.14	125	4	74.6	1.03	7.58	0.875	0.14	0.03	49	3.9	8.2	136	10.8	125
40.904	-75.2943	17.9	1.06	0.97	0.21	32.6	25	59.78	1.03	2.21	0.5	0.16	0.01	6.12	9.5	6.9	105	12.4	68
44.037	-108.976	35.7	13.4	21.2	1.56		10	191	1.04	29.4	0.05	0.34	0.01	22.3	0.7	7	364	9.5	214
35.8847	-88.8968	1.34	0.455	2.76	0.48	5.41	4	12	1.04	0.29	0.081	0.01	0.03	14.5	8.1	5.2	24	16	32
-19.4692	-44.17	58	2.3	1.7	0.37			209.35	1.04	1.5	0.3322
-25.0724	-50.0976	1.2	0.73	0.3	1.5		10		1.04	1	0.0286					6.41
-27.5292	-53.8819	4.1	1.2	95					1.04	11.5	0.1012	0.9
42.3471	-88.3287	29.1	16.3	58	1.62	993	437	301.34	1.05	0.11	0.05	0.79	0.02	13.7	0.2	7.7	481	10.5	296
42.8416	-91.811	55.9	27.8	10.3	6.1	432	146	281.82	1.05	52.3	0.04	0.52	0.02	7.25	1.3	7.4	517	12.9	290
46.2399	-87.2861	38	19.3	2.87	0.92	32.7	4.5	213	1.05	9.49	0.133	0.05	0.03	12.2	6.8	7.8	331	7.6	184
-5.80083	-61.2939	0.48	0.97	3.68	0.31	7	100		1.05	1	0.022			3.333
37.6836	-106.066	12.8	1.81	5.73	2.75		6	52.216	1.06	7.65	0.55	0.18	0.02	37.6	7.6	7.3	115	14.1	97
61.5139	-150.041	37.9	8.75	11.3	2.23		5.1	182	1.07	0.1	0.05	0.1	0.01	14.6	0.1	8	265	3.5	169
38.5098	-77.6039	8.19	1.3	5.8	0.25	31.3	4	44.9	1.07	0.35	0.04	0.07	0.03	29.7	8.6	6.4	79	15.3	62
45.5059	-88.0994	25	11.7	2.34	1.56	62.7	96.9	141.52	1.07	5.6	0.06	0.17	0.02	16	0.2	9.1	213	8.8	10
47.7489	-116.872	33.2	30.8	2.95	2.84		10	215	1.08	23.5	3.64	0.1	0.02	10.3	9.9	7.9	389	9.9	234
37.4496	-105.87	6.95	0.343	43.4	7.93	75	4	125	1.08	14.3	0.049	2.4	0.03	107	0.4	8.5	192	37.3	251
45.3149	-87.9153	37.6	29.4	4.73	1.84	165	8.1	267	1.08	10.5	0.206	0.1	0.023	16.1	1	8	396	8.7	223
34.967	-86.7255	6.16	0.747	0.83	0.19		2300	27	1.09	0.57	0.22	0.1	0.02	8.44	2.2	5.6	46	17	35
-25.0551	-50.1596	18.76	6.81	6.4	1		10		1.09	22	0.0088	0.35				8.19
42.0542	-79.8517	31	7.8	7.8	0.8		1400	131.76	1.1	15	0.05	0.2		9	0.3	7.9	247	11.7	140
42.1918	-73.6885	46	6.4	3.2	0.5		13	131.76	1.1	34	0.05	0.1	0.01	9.9	0.3	7.6	282	11.3	174
40.6036	-90.2707	97	34	14	1		2500	496.54	1.1	6.4	0.05	0.3	0.1	19	0.1	6.9	746	13	434
38.8554	-106.956	23.1	4.46	6.54	0.81		91.6	100.04	1.1	6.82	0.13	0.1	0.01	10.5	1.1	7	176	10.2	109
44.5832	-93.4321	84	47	30	3.1		1200	507.52	1.1	53	0.09	0.3	0.05	20	0.1	7.3	840	12.5	456
42.4841	-73.1818	8.8	3.1	0.8	0.4		120	34	1.1	7.4	0.062	0.1	0.01	5	0.2	6	84	8	36
46.6089	-97.2195	97	49	27	7.9		1000	590	1.1	33	0.05	0.1	0.02	29	0.1	6.9	868	12	420
61.3478	-150.032	52.5	6.48	6.48	0.87		10	211	1.1	0.1	0.48	0.1	0.02	14.5	9.4	7.7	298	4	180
44.3158	-89.0829	19.2	6.1	29	1.29	109	39.3	166	1.1	0.57	0.05	0.73	0.15	21.6	0.4	8.2	259	12.3	164
39.0329	-80.1817	24	5	140	1.4		200	412.36	1.1	77	0.06	0.7	0.05	8.2	0.1	7.9	590	15	450
-28.7533	-52.3744	7.2	2.6	0					1.1	0	0.3212	0.1				6.5		22
-26.1197	-49.7908	34	4	4	0.61		1000		1.1	2.1	0.0682			5.609		7		20
44.0324	-89.3015	42.4	22.4	1.59	0.54	38.1	4.1	210	1.11	16.3	0.761	0.06	0.033	12.7	3.2	7.6	352	13.4	202
34.6909	-87.3557	71.6	5.16	4.33	0.55	126	48.4	246	1.11	2.38	0.045	0.1	0.021	8.89	0.4	6.9	372	15.9	211
38.7739	-77.3394	4.4	0.873	6.22	0.68	30.7	14	32.7	1.11	0.2	0.04	0.06	0.03	37.5	9.3	6.2	58	14	81
41.2256	-100.891	33.5	3.76	8.37	6.26	196	6.4	129.32	1.12	7.75	1.14	0.25	0.02	57	2.7	7.9	239	14.8	193
38.2587	-76.9747	0.122	0.078	73.5	1.84	2.19	24.8	172	1.12	12.4	0.04	1.19	0.02	34.8	0.05	7.8	314	20.9	222
47.0287	-119.221	22	7.46	6.86	2.78	108	9.3	113	1.12	9.41	0.044	0.47	0.03	36.2	6.9	7.9	202	14.9	144
37.9832	-107.291	115	14.8	7.24	2.13		5.2	156.16	1.12	232	0.28	0.36	0.02	21.1	2.07	7.4	695	9.8	514
38.0176	-76.5327	8.3	3.38	61.4	9.46	83.4	63.8	230	1.12	0.75	0.04	0.89	0.016	27	0.132	8.2	354	18.2	230
-29.5344	-51.8122	27	8	6					1.12	0	0.0902	0.1
-10.7914	-37.5683	0.27	0.99	1.29	0.17			1.36	1.12	0.18	0.0044
36.8833	-94.0969	30	13.4	2.47	1.85	82.9	184	144	1.13	14	0.04	0.2	0.016	8.99	0.2	7.8	260	16.7	154
39.3954	-104.968	29	1.68	6.52	2.39	579	595	103	1.13	11	0.06	1.12	0.05	33.9	0.6	7.3	192	11.4	145
38.34	-91.516	47.7	36.2	3.56	1.07	52.6	93.2	289	1.14	18.3	0.04	0.1	0.012	10.2	0.2	7.3	458	16.6	264
32.0627	-84.2246	10.8	0.26	12.6	1.98	116	62.8	56.12	1.14	7.91	0.04	0.11	0.004	52.5	0.1	7.2	116	27.4	117
39.0714	-107.185	62.5	11.7	3.69	1.18		228	218.38	1.14	24.8	0.44	0.1	0.01	7.84	3.2	7.2	338	8.2	232
35.1719	-84.6154	229	45.1	4.41	3.87	3910	33.5	152	1.14	657	0.04	0.26	0.02	15.7	2.4	7.1	1250	17.4	1080
-29.1803	-52.2594	14	2	5.5			680		1.14	2.82	0.1386	0.1
45.3729	-122.249	8.2	5.17	5.07	0.97		32.4	64	1.15	0.54	0.03	0.1	0.03	37.8	8	6.5	104	10.6	90
45.042	-69.8806	8.74	2.22	1.77	0.63	26	10	37.3	1.15	6.24	0.105	0.02	0.01	11.8	5.4	6.5	708	8	46
-25.7059	-49.4214	9.15	4.35	5.6	1.3		10		1.15	1	0.4092	0.16				7.12
43.6381	-91.4986	44.2	22.8	2.58	0.79	40.2	7.1	226	1.16	7.73	0.721	0.14	0.03	12.7	7.6	7	375	11.1	201
47.4268	-94.4374	64.7	10.4	2.04	0.66		10	238	1.16	1.04	0.05	0.1	0.02	12.8	1.4	7.5	249	8.1	213
39.0618	-104.779	7.12	1.3	5.99	0.89	66.9	6	38	1.16	3.12	0.33	0.09	0.01	40.2	5.6	6.4	78	8.9	81
40.9591	-87.4731	76.3	23.1	1.95	0.39	220	1260	291.58	1.16	58	0.04	0.5	0.018	5.5	0.5	6.9	478	18.9	314
36.6117	-89.8154	44.4	11.1	9.72	1.72	184	1090	226	1.16	1.2	0.04	0.24	0.03	15.6	0.9	7.3	328	17.7	178
3.37694	-59.8156	7.54	2.24	13.88	1.08	351	100		1.16	1.28	0.00396			7.072
37.1045	-92.4168	48.5	27.8	1.7	1.41	40.1	10.2	258	1.17	5	0.064	0.04	0.01	9.56	3	6.8	404	13.1	233
43.0483	-93.1425	66.9	33.5	19.7	8.41		174	409	1.17	14.5	0.05	1.55	0.02	7.24	2.1	7	630	10.8	374
44.4384	-109.217	69.3	15.8	43.9	3.38	584	10	325	1.17	65.7	0.74	0.24	0.01	22.6	3.9	7.4	644	13.5	393
37.0229	-80.4431	50.4	16.5	3.73	1.1		981	252	1.17	9.61	0.05	0.12	0.02	16.1	0.05	7.3	387	13.5	218
46.9419	-119.507	23.8	9.58	4.24	1.19	272	4.6	114	1.18	9.32	0.136	0.26	0.03	24.8	2.6	8.3	184	20.9	145
37.9609	-81.2885	3.91	2.31	1.81	1.15		10	11	1.18	12.9	0.54	0.1	0.01	7.84	6.3	5.5	56	11.5	44
-7.49861	-63.0297	0.08	0.24	2.92	0.8	26	100		1.18	1.11	0.0748			3.44
37.4214	-78.0699	15.1	4.09	7.41	1.53	37.9	3.6	80	1.19	0.85	0.32	0.1	0.009	28.5	4.5	7.9	130	16	98
41.3951	-100.555	25.2	3.27	7.5	5.22	129	6.4	108.58	1.19	2.87	1.26	0.3	0.02	49.7	5.6	7.4	193	13.5	154
47.9	-116.678	18	3.28	2.24	0.91		6.3	71	1.19	2.23	0.44	0.1	0.01	16	10.9	7.1	125	8.2	84
42.4009	-72.6745	98	4.5	66	6.4		4	88	1.2	310	0.05	0.3	0.01	7.8	2.2	8.3	808	10.2	572
39.0823	-119.822	13	0.06	14	0.8		3	71	1.2	0.9	1.1	0.1	0.02	18	4.8	8.5	125	20	83
46.8648	-117.435	25	8	14	2.5		3	150	1.2	1.5	0.34	0.2	0.03	50	4.9	7.2	244	11.5	172
46.5716	-95.8195	73	24	1	1.8		4400	351	1.2	4	0.05	0.2	0.09	30	0.1	7.4	530	9.6	295
41.8752	-92.4981	51	18	98	2.3		2300	508	1.2	0.1	0.05	0.7	0.01	13	0.1	7.5	774	12.7	456
46.5352	-97.329	75	15	1.5	0.8		5	290	1.2	11	0.14	0.2	0.02	25	4.6	7	446	13.2	251
45.4279	-122.28	3.4	1.3	2.5	0.7		160	21.96	1.2	0.4	0.13	0.1	0.01	30	6.9	6.1	44	11	48
47.4313	-95.5931	75	23	6.4	2.1		1700	365	1.2	0.5	0.05	0.1	0.01	25	0.1	7.2	541	10.5	311
33.2578	-90.0313	0.487	0.21	56.8	1.44	19.4	61.3	138	1.2	12	0.04	0.04	0.01	14	0.1	8	245	23.1	157
38.8818	-119.809	5.3	0.21	16	0.7		32	35	1.2	17	0.07	0.9	0.01	19		8.4	106	15	79
47.0011	-117.19	23	8.8	11	0.7		1400	146	1.2	1.9	0.05	0.3	0.1	57	0.2	7	232	11.9	169
43.0506	-74.7735	69	30	11	1.5		1000	383.08	1.2	17	0.05	0.4	0.03	23	0.1	7.4	572	11.3	260
45.5222	-87.6972	64.1	28.9	1.16	0.62	44.9	478	336	1.2	20.1	0.04	0.04	0.03	11.4	0.2	7.5	487	8.5	271
-3.4725	-60.3492	7.686	0.45	11.933	3.502	142	2660		1.2	0.432	0.022	0.089		15.415				27
-19.4853	-44.2442	20	8.7	7.8	2.55		20	127.49	1.2	7.75	0.77	0.03		4.627
-29.2511	-52.1978	13	3	3			1800		1.2	1.7	0.0682	0.133						19
-29.5133	-54.4144	28	10	8					1.2	3.7	0.22	0.13						21
-26.3825	-49.9175	35	4	4	0.61		1000		1.2	2.1	0.066			8.413		6.8		19
37.6836	-106.066	13.9	1.92	5.96	2.76		6	53.436	1.21	9.46	0.64	0.17	0.012	37.3	6.6	7.4	122	14.7	107
38.2243	-76.4486	19.4	10.1	23.2	16.3	165	36.5	173	1.21	9.86	0.04	0.46	0.01	45.9	0.1	8	290	19.5	196
-27.5578	-53.8525	3	0.51	83	0.23		610		1.21	6.3	0.0616	0.4				10.1
-27.5578	-53.8525	3	0.51	83	0.23				1.21	6.3	0.0616	0.4
48.1217	-117.024	51	24.6	5.06	3.32		397	278	1.22	11.8	0.05	0.1	0.02	11.8	0.03	8	432	7.6	213
45.298	-93.73	29	8.85	2.08	0.3	29.3	10	109	1.23	8.29	2.91	0.21	0.01	30.9	4.8	8	216	11.1	154
33.4571	-90.0445	29.2	8.93	6.95	7.45	613	118	144	1.23	7.31	0.06	0.08	0.02	32.5	1.5	7.5	259	19.9	156
40.7182	-76.053	6.55	0.97	0.61	0.45	22	10	18.3	1.23	4.7	0.09	0.1	0.01	5.55	11.6	6.2	47	11.6	35
48.0243	-116.629	15.2	3.57	2.96	1.38		48.9	60	1.24	5.97	0.12	0.12	0.01	27.3	10.6	7	116	7.2	92
36.3942	-81.6906	15.4	3.02	5.09	4.99		8.4	66	1.24	7.22	0.05	0.71	0.01	16.6	0.01	8	141	11.8	100
41.0046	-87.4688	24.7	6.86	2.59	0.46	44.4	97.9	86.62	1.24	21.3	0.05	0.1	0.01	10.4	0.2	7.9	186	13.5	113
-0.1275	-67.0733	6.406	0.44	3.81	5.492		1220		1.244	0.332	0.3179			5.777				29
46.2456	-116.598	30.8	14	20.7	2.26	196	809	203	1.25	3.36	0.04	0.47	0.032	61.3	0.3	7.5	328	9.9	220
36.5356	-81.3328	9.49	0.786	3.52	2.65		5	41	1.25	2.12	0.17	0.1	0.01	19.3	7.3	6.5	76	12.9	65
43.4961	-93.2721	69.7	27.3	1.88	0.23	85.3	10	343	1.26	3.23	0.725	0.19	0.012	33.7	0.3	7.1	503	14	301
35.4306	-85.0463	13.9	8.36	0.56	0.28		64	82	1.26	1.05	0.43	0.1	0.02	7	6.6	6.6	131	19.4	75
35.5794	-84.2159	27.2	16	1.61	1.53		62.4	163	1.27	0.56	1.09	0.1	0.02	8.7	6.1	6.6	255	18	148
36.0028	-88.4248	3.86	2.28	3.86	0.89	34.9	2410	5	1.28	25.7	0.04	0.02	0.015	9.38	0.3	4.6	81	17.7	51
37.9878	-81.2238	22.9	7.12	18.8	1.49		4630	143	1.28	19.8	0.05	0.12	0.19	13.5	0.05	6.5	268	11.2	146
44.2196	-70.2898	17.7	2.44	11.2	0.85	233	7	72	1.28	15.5	0.02	1.09	0.01	12.9	0	8.5	154	11.3	92
37.6836	-106.066	14.8	2.01	6.22	2.74		6	53.68	1.29	9.61	0.68	0.16	0.012	37.8	6.5	7.5	125	13.6	107
37.9461	-93.3449	60.6	27.3	7.46	2.26	157	94.6	298	1.29	16	0.04	0.2	0.017	9.06	0.2	7	481	19.1	267
41.7415	-98.4917	27.8	3.91	5.47	7.37	144	185	114	1.29	7.28	0.06	0.27	0.02	50.4	0.3	7.6	210	13.2	168
45.1598	-109.271	9.79	3.38	2.91	1.14	56.7	10	46	1.29	4.16	0.41	0.2	0.01	12.1	5.1	6.6	95	12	58
44.636	-88.5211	15.8	17.7	22.6	1.22	269	68	186	1.29	10.2	0.04	0.33	0.022	17.2	0.03	8.2	300	10	180
61.5404	-149.813	22.5	5.46	4.8	0.79		6.9	111	1.29	1.99	0.05	0.15	0.01	15.3	0.1	8	164	4	102
-21.4439	-42.8792	4.61	2.44	2.29	1.24		170		1.29	1.33	0.935			8.881	6.06
44.6826	-93.4361	89	37	5.1	2.9		1200	394.06	1.3	29	0.12	0.3	0.05	23	0.1	7.4	691	13.7	392
37.8071	-106.038	13	2.1	23	4.6		67	86	1.3	16	1.7	1	0.01	44	2	7.8	198	13.9	142
48.2697	-121.934	12	6.7	1.8	0.6		97	66	1.3	3.8	0.07	0.1	0.02	9.2	0	7	118	10.6	62
45.4469	-122.353	6.8	5.3	7.2	1.1		25	62.22	1.3	0.8	0.11	0.1	0.01	62	6.4	6.9	109	11.1	116
45.3861	-122.49	11	8.3	5.8	2.8		300	90.28	1.3	1.4	0.1	0.1	0.02	54	2.6	7.1	159	12.2	121
39.1993	-80.2101	42	7.2	18	1.1		120	180.56	1.3	25	0.07	0.2	0.02	9.2	0.1	7.6	331	14.6	192
41.8684	-73.2914	41	18	2.7	2		22	216	1.3	6.5	0.22	0.1	0.02	7.9	0.7	6.4	360	8	192
46.7436	-95.8581	76	27	14	2.9	320	1700	423	1.3	1.1	0.05	0.2	0.02	26	0.1	7.6	632	10	344
-12.688	132.885	0.9	0.47	1.9	0.52			8.76605	1.3							6.09
-3.14361	-58.4328	3.5	2.5	3.7	4.2		120		1.3	1.4	0.022
-25.4535	-49.2459	13.28	6.52	9.88	2.09		110		1.3	1	1.089	0.16				7.92
-28.9097	-51.7297	12.1		8.45	1.56		150		1.3	0	0.528	0.35						21.7
-27.4822	-54.2003	1	0.12	64					1.3	1.97	0.2112	0.3				9.1
38.8342	-106.168	19.2	3.27	11.1	1.33	148	10	90.8	1.31	5.38	0.254	0.57	0.017	23.1	10.7	7.5	157	12.7	107
48.0478	-116.851	31.1	9.97	3.85	1.85		10	140	1.31	7.47	0.19	0.11	0.02	21.9	9.4	8	279	7.9	167
44.703	-92.9135	59	22.4	3.96	1.99	171	953	274	1.31	20.7	0.04	0.19	0.016	13.5	0.3	7.2	432	13.2	255
36.654	-80.7865	1.42	0.547	1.6	0.82		3	10	1.31	0.1	0.31	0.1	0.01	8.52	9.1	5.5	21	12.2	23
44.0444	-88.9114	24.9	30.6	20.8	1.66	185	358	284.26	1.31	8.28	0.06	0.24	0.02	21.4	0.2	8.1	422	10.6	233
44.6939	-69.2038	11.3	2.68	1.98	0.31	62.7	4.3	50	1.31	4.82	0.05	0.04	0.01	9.88	10.9	7	92	10.9	56
47.5279	-95.0713	75	19.8	3.1	1.03		12.3	300	1.32	16.4	0.07	0.1	0.02	19.5	2.3	7.5	493	8.3	293
37.535	-92.1268	44.9	26.6	2.01	1.06	37.1	4	256	1.32	5.97	0.096	0.04	0.019	10.1	2.4	7.4	380	17.4	233
35.6559	-84.8889	25.1	2.83	2.35	0.69		42.3	98	1.32	2.2	0.44	0.1	0.02	8.96	2.8	7	143	15.5	97
-25.7071	-50.3935	7.05	11.8	38.2	0.8		250		1.32	10	0.0198	0.08				7.88
42.8822	-100.587	42.5	8.44	8.91	8.61	269	8	186.66	1.33	3.02	1.54	0.37	0.02	62.9	9.5	7.8	310	14	230
33.4759	-86.3416	24.4	13	0.83	0.22	12	4	132	1.33	0.68	0.37	0.02	0.018	8.64	7.8	7.4	204	21	111
42.1039	-89.8337	63.4	34.8	2.75	1.91	71.3	236	336.72	1.33	21.8	0.04	0.14	0.01	10.4	0.9	7.2	538	13.4	302
45.1635	-109.29	30.9	6.47	1.52	0.66	39.1	10	122	1.33	3.25	0.78	0.2	0.01	9.91	8.7	7.4	212	9.5	121
-23.4807	-51.9962	13.6	3.85	3.41	0.4		40		1.34	1	0.286	0.15				8.05
40.7858	-76.1185	8.61	2	1.64	0.69	39.5	10	30.5	1.35	5.47	0.75	0.1	0.01	8.55	7.1	5.6	79	11.8	50
39.4944	-79.7679	53.3	1.81	2.22	0.86		84.7	123.22	1.35	38.3	2.01	0.1	0.03	7.32	8.4	7	291	14	182
36.672	-93.0456	71	43.2	1.44	0.9	49	4	429	1.35	4.19	0.172	0.07	0.01	10.5	6.3	6.1	565	13.8	353
45.8253	-87.1077	54.1	19.8	2.61	3.82	338	393	273.28	1.35	12.5	0.05	0.2	0.06	7.39	0.1	7.3	440	9.4	252
-30.3219	-54.0739	55	6.2	26	1.6				1.35	7.4	0.0352	0.2						20
46.0195	-114.186	6.68	1.68	2.8	0.27	53.3	10	31	1.36	1.22	0.36	0.2	0.01	35.8	8.7	6.7	59	11.5	79
35.2796	-86.0687	11.4	0.699	2.11	0.66	10.6	13.2	39	1.36	2.05	0.406	0.11	0.016	9.58		6	65	17.2	44
38.353	-80.7417	27.4	12.1	25.9	2.19		683	221	1.36	0.32	0.05	0.2	0.05	12.8	0.9	6.8	328	12.5	187
40.8136	-88.4696	133	80.9	45.6	5.35		3	506.3	1.36	359	1.51	0.33	0.05	12.1	4.6	7.1	1330	15	978
47.9585	-116.62	29.2	9.95	2.94	1.2		7.4	130	1.37	10.8	0.14	0.1	0.01	7.45	5.7	8.1	228	8.1	130
46.2217	-114.205	9.23	2.25	8.36	0.41	151	35.1	56	1.37	2.1	0.22	0.12	0.02	36.4	4.4	6.1	97	9.4	103
38.1847	-107.751	85.9	18.5	11.6	1.77		30.1	212.28	1.37	140	0.13	0.34	0.03	11.6	3.7	7.4	601	12.8	397
38.2139	-90.5746	67.4	36.2	2.26	1.38	136	5.9	347	1.38	19.5	0.04	0.09	0.013	9.65	2.5	7.1	541	16.1	305
36.2228	-80.655	13.7	2.26	7.47	2.69	55.7	397	59	1.39	8.3	0.06	0.52	0.02	33.3	0.2	6.8	127	16.7	104
46.6718	-119.916	24.3	5.29	2.45	1.4	103	4	92.6	1.39	7.84	0.223	0.08	0.01	11	4.7	7.2	168	12.6	102
-20.3361	-54.9061	8.8	3.8	4.5	1.2	180	20		1.39	0.31	0.9042	0.11		30.362				28.9
46.6088	-95.617	62	17	1.5	0.7		42	242	1.4	5.9	5.7	0.1	0.02	23	8.9	7.6	430	13.2	241
40.227	-79.0142	12	3.1	80	0.5		12	245.22	1.4	3.9	0.14	0.6	0.03	11	0.5	9.2	285	13	254
36.2805	-94.3254	14	0.28	2.4	0.2		3	46	1.4	0.7	1.4	0.1	0.02	9.3	9.9	6.8	102	15.2	59
42.4795	-73.9926	31	14	59	0.6		500	305	1.4	15	0.05	0.1	0.03	11	0.1	7.7	465	10.2	273
43.0003	-75.2202	150	53	6.5	1.5		630	231.8	1.4	410	0.05	0.2	0.02	14	0.1	7.3	956	9.9	788
38.5992	-91.2224	50.1	34.9	3.23	1.21	66.2	4	338	1.4	4.32	0.086	0.07	0.021	10.5	1.7	7.4	473	15.9	264
33.9454	-91.855	2.5	0.79	42	2.9		43	123	1.4	4	0.05	0.2	0.01	15	0.1	8	203	26.5	133
46.9885	-119.792	21	15	8.3	0.7		4	153	1.4	12	0.13	0.6	0.01	61	5.6	8	259	17.7	192
-13.2124	131.373	15	11.6	8.8	1.6			99.7306	1.4	17.9461	1.37					6.46			162.141
-17.8361	-43.2111	13.68	3.232	9.95	1.33		290		1.4	1.2
-13.07	-55.9267	0.8	0	0.3	0.2		70		1.4	0.7
-22.5603	-44.1425	24.74	8.523	18.25	6.07		58		1.401	2.595	0.011	0.1						27.7
-2.97333	-59.8767	0.15	0.131	0.755	0.707	10	37	0	1.403	1.539	0.00506	0.05		0.383
32.5543	-86.0578	6.19	0.428	3.14	2.43	81.8	10	27	1.41	0.88	0.074	0.03	0.01	36.1	6.2	5.9	54	20	64
48.1579	-117.092	37.8	8.74	3.65	1.53		10	152	1.41	8.04	0.34	0.1	0.01	13.9	9.9	8.1	253	8.8	177
41.113	-100.525	28.2	3.15	6.19	4.84	143	8	112.24	1.41	3.35	1.93	0.38	0.03	48.2	7	8	200	14.4	164
39.5671	-106.416	16.6	6.57	3.07	0.93		3	74.42	1.41	10.7	0.39	0.12	0.01	10.3	1.7	6.8	147	6.8	96
36.342	-88.8482	2.92	1.12	4.18	0.46	9.52	10	22	1.41	1.09	0.073	0.02	0.02	11.5	4.5	5.8	43	17.8	38
-29.0914	-54.4008	15	1.1	7			580		1.41	0	0.0638	0.2
39.0614	-104.231	1.36	0.115	85.3	0.46	21.7	6	202	1.42	10.7	0.06	0.52	0.031	10.4	0.3	9.2	337	17.9	205
33.4401	-88.2575	23.8	5.25	5.76	5.16	1400	181	114.68	1.42	1.93	0.04	0.05	0.01	23.6	0.2	7.6	340	18.7	118
46.5783	-96.0851	87.2	40.5	24.5	4.59	406	1320	531	1.42	0.09	0.04	0.25	0.044	30.1	0.2	7	747	8.7	392
37.2341	-94.2737	55.7	17.8	4.82	0.49	133	35	263	1.42	3.95	0.04	0.08	0.019	8.75	2.5	7.4	403	16.6	218
38.7792	-76.0789	4.42	2.3	55	8	204	153	175	1.42	11.2	0.04	0.35	0.013	11.5	0.2	8	289	27.4	164
47.8429	-116.713	3.62	2.46	3.45	1.58		58.8	30	1.43	1.06	0.16	0.1	0.02	14.6	8.4	6.2	57	11.7	42
42.3753	-97.8684	61.7	8.69	8.82	5.91	428	10	244	1.43	7.73	0.47	0.29	0.03	60.9	8.1	7.4	403	14.1	278
48.1369	-116.994	18	4.27	5.75	1.6		10	83	1.43	4.99	0.22	0.1	0.01	33	9.2	7	153	8.6	121
33.935	-91.8822	2.59	0.865	41.3	3.13	162	62.4	122	1.43	2.81	0.04	0.15	0.03	14		7.8	205	26.3	135
37.9713	-91.7343	56.3	40	2.87	1.02	47.4	42.8	339	1.43	36.1	0.04	0.06	0.015	11.2	2.1	7.2	521	17	296
32.5833	-86.9058	1.58	0.595	1.23	4	62.7	4	15	1.43	0.52	0.04	0.03	0.014	16.4	5.5	5.6	34	19.4	22
-25.5583	-49.3623	66.6	1	2.3	0.5		1070		1.43	11.4	0.2882	0.11				7.15
46.5228	-114.13	15.8	4.84	6.87	0.54	130	18.3	82	1.44	2.47	0.28	0.18	0.01	36.1	3.9	6.6	139	10.1	103
41.3603	-91.4514	70.3	23.7	21.2	1.24	272	3910	392	1.44	0.36	0.04	0.25	0.018	22.9	0.6	6.8	575	14.8	327
38.5371	-89.9542	83.8	33.9	23.8	0.94	250	5400	553.88	1.44	2.62	0.04	0.23	0.03	22	0.3	7	715	16.7	394
-25.6796	-50.3006	2.76	0.7	76	0.7		60		1.44	27	0.0088	0.59				9.15
-2.995	-60.0286	0.1	0.026	3.196	0.306	10	10	0	1.449	0.01	1.40448			2.357
39.1861	-119.769	20.6	5.43	10.3	1.13	212	10	109	1.45	1.32	0.4	0.08	0.02	33.5	5.4	7.6	184	18.3	127
61.2432	-149.725	35.8	6.08	2.42	0.49		10	118	1.45	18.8	0.56	0.1	0.01	11.4	5.5	7.9	210	4.5	138
34.9171	-82.5012	5.24	1.47	5.54	1.4		10	37	1.45	0.64	0.07	0.1	0.02	26.4	8	5.8	59	19	63
37.0053	-93.2024	35.1	17.4	1.42	1.12	36	6.7	198	1.45	9.27	0.04	0.04	0.01	10	0.2	7.6	286	19.4	163
-3.90167	-61.3708	0.02	0.02	1.88	2.37	10	100		1.45	1	0.0275			4.687
44.9003	-85.0401	50.7	10.6	1.09	0.4	33.2	39	187	1.46	7.61	0.279	0.05	0.03	8.17	9	7.7	315	8.1	163
47.7884	-116.884	22.6	8.27	2.22	1.41		10	104	1.46	5.17	0.85	0.1	0.01	12	9.6	8.1	185	9.1	109
38.4786	-78.6083	41.1	15.9	0.96	2.39	67.6	4	216	1.46	2.29	0.282	0.1	0.01	11.5	6.7	7.6	303	12.4	177
38.677	-93.0927	67.5	28.9	4.91	1.74	108	98.5	326	1.47	15.2	0.04	0.16	0.015	9.5	0.1	7.2	509	17.1	289
37.3864	-106.058	38.9	5.61	8.68	1.69	285	3.5	110.654	1.47	41.6	0.84	0.25	0.02	27.4	3.9	7.2	289	14.1	183
38.0969	-107.759	46.9	5.01	7.86	1.22	243	10	179	1.47	2.53	0.744	0.16	0.022	32.3	9	7.2	291	10.2	190
34.8735	-89.6976	1.66	0.357	185	1.2	54.8	18.2	526	1.47	4.34	0.04	0.83	0.022	11.8	0.02	8.4	784	25.6	478
-23.3899	-52.9364	2.02	0.73	0.9	2.9				1.47	4.25	0.00132	0.09				6.04
-25.6736	-49.2987	8.7	4.33	5.7	2		10		1.47	1	0.7678	0.03				6.8
40.6621	-76.083	26.9	4.34	5.9	0.37	83.2	958	109.8	1.48	12.5	0.05	0.1	0.06	20.6	0.2	7.3	188	13.4	134
34.7659	-87.4256	11	2.21	0.86	0.36		32.1	47	1.48	0.25	0.44	0.2	0.03	9.03	6.9	5.9	76	16.5	63
-25.0496	-50.2388	1.6	0.48	0.9	1		30		1.48	1	0.0198					6.51
39.0962	-104.584	6.12	0.281	31.5	0.72	63.1	3.7	88	1.49	6.59	0.06	0.7	0.05	29.6	0.1	7.9	154	9.5	124
47.7708	-122.634	15	4.23	14.1	2.52	118	28.6	99	1.49	2.58	0.04	0.07	0.01	22.2	0.6	8.3	165	9.6	109
41.0351	-79.1032	67.7	6.48	1.27	1.13		101	154.94	1.49	69.6	0.05	0.22	0.03	9.98	0.2	7.1	388	12	264
42.3081	-97.19	182	26	32.1	22	1080	305	540	1.5	151	8.77	0.46	0.06	33.1	5.4	6.9	1030	16.1	641
33.8058	-86.15	51.9	2.51	1.41	0.33	107	4	154	1.5	4.45	0.131	0.07	0.014	9.6	5.2	7.3	262	22.1	154
36.7414	-93.0335	66.8	39	1.66	1.44	46.9	74.6	370	1.5	8.92	0.043	0.05	0.012	9.96	0.2	6.5	550	13.5	299
45.3407	-122.43	9.1	6.6	6.7	2.6		530	75.64	1.5	1.2	0.05	0.1	0.01	48	0.1	7.8	136	12.5	113
38.5595	-106.931	61.8	10.3	2.94	1.69	204	6	212	1.5	18	0.61	0.17	0.016	10.6	9	7.6	360	9.1	223
39.6754	-85.9087	70.3	29.1	22.4	1.66	3240	113	399	1.5	0.32	0.04	0.99	0.03	15.1	0.1	7.4	596	12.6	247
41.2754	-74.4779	57	36	3.4	1		66	336.72	1.5	18	0.24	0.1	0.03	17	0.2	7.2	531	11.2	296
44.6139	-92.882	61	29	2.9	0.8		170	312.32	1.5	21	0.06	0.2	0.03	12	0.2	7.4	519	17.2	289
47.0939	-97.547	89	18	15	7.3		160	349	1.5	52	0.05	0.2	0.06	29	0.1	7.3	637	9.5	373
36.4312	-89.0555	10	3.8	5.7	1.1		560	67	1.5	2.1	0.05	0.1	0.03	9.7	0.1		111	18.5	64
-12.6991	132.909	28	3.2	2.8	0.77			108.753	1.5			0.1				7.56
-20.0283	-44.2294	4	1.44	5.9	0.54			37.94	1.5	1	0.066
-21.0233	-43.4142	11.2	2	4.37	0.47				1.5	3	0.7326	0.19						22.5
-18.5836	-49.1853	1.6	0.5	58	0.3		200		1.5	0.5	0.0484	0.3						22
-19.4442	-44.1772	46.5	2.45	1.02	0.18		50	166.19	1.5	1	0.0484	0.03						27.4
-22.2672	-54.8117	18.6	1.57	13.7	1.58	260	7		1.5	1	0.011	0.2		9.717				34.2
-29.9094	-53.0344	5	0.8	4			230		1.5	1.2	0.176	0.025				7.2
-29.3342	-51.6689	16.03	2.92	9.4	1.79		150		1.5	2.73	0.594	0.26
-27.8803	-53.3392	9	3	8	0.9				1.5	0.35	0.0418	0.1				7.4
-29.3842	-51.9289	18	4	3	0.2				1.5	1.1	0.0902	0.039
-30.3717	-56.4536	34		11.6	6.2		50		1.5	0	0.2618	0.37						21.1
-21.1036	-49.1847	12	3.1	2.2	2.6		10		1.5	0.7	0.924	0.12						23.1
36.4072	-83.5785	40.1	22.6	0.62	1.27		10	214	1.51	8.49	1.41	0.13	0.02	7.92	7.7	7.4	363	14.9	207
39.1212	-104.786	13	2.18	7.52	1.28	110	6	63	1.51	2.57	0.46	0.3	0.04	36.4	3.9	6.9	122	10.5	101
42.2626	-87.9454	35.9	29.1	33.6	1.16	1260	242	269.62	1.51	57.9	0.04	0.94	0.03	17.4	0.5	7.8	522	14.9	306
61.5482	-149.584	38.2	4.72	2.42	0.76		10	138	1.51	6.94	0.37	0.1	0.01	12.4	8	8	225	3.5	134
39.0406	-104.23	1.43	0.186	63.4	0.53	22	24.5	154	1.51	15.9	0.06	0.54	0.047	14.3	1	9	296	16.9	185
34.4487	-83.6067	23.2	3.64	8.11	1.38	328	4	85.4	1.52	11	0.45	0.1	0.03	18	0.5	7.8	168	16.8	112
36.1972	-93.0494	36.7	17.9	6.47	1.89	275	10	198	1.52	12.7	0.04	0.5	0.017	10.1	0.2	6.7	333	17.5	192
38.2009	-106.834	17.6	2.91	4.8	1.68		3	78.08	1.52	3.7	0.25	0.16	0.02	36.5	5.4	7.1	131	10.1	119
-28.8392	-51.4967	26.12	2.66	3	0		76		1.52	0	0.1958	0.62				8.57		14.1
42.4864	-111.302	91.4	23.6	5.53	0.95	1300	4	185	1.53	166	0.22	0.17	0.03	10.5	7.6	7.4	579	10	408
44.0715	-72.0065	27.6	3.26	4.83	2.22	192	151	83.6	1.53	22	0.04	0.3	0.01	10.7	0.3	8.3	194	12.6	119
41.1026	-78.8499	199	43.9	5.32	2.94		3600	206.18	1.53	511	0.05	0.14	0.02	10.9	0.05	6.8	1160	13.1	899
40.511	-74.5462	32.4	5.6	10	0.76		10	153	1.53	1.57	0.37	0.1		22.7	5.6	7.8	239	12	147
47.0577	-114.278	54.8	21.7	3.21	3.3	70.2	10	257	1.54	7.9	0.05	0.13	0.02	14.9	10.7	7.6	420	8.2	243
42.0029	-98.5722	16.5	2.21	6.34	3.89	85.2	6.4	71	1.54	5.81	0.06	0.2	0.02	49.2	0.1	6.9	135	12.4	122
38.3144	-81.6789	17.1	5.51	18.3	1.42		829	134	1.54	5.2	0.12	0.24	0.03	12.5	0.5	6.3	218	13.4	128
-28.98	-52.1989	8	1	60					1.54	2.43	0.3322	0.2				9		22
41.3217	-99.9658	36.7	4.84	6.69	5.76	205	8	132.98	1.55	7.33	2.3	0.34	0.02	56	6.1	7.9	250	14.1	193
37.9072	-81.1614	72.4	32	12.2	2.15		22200	35	1.55	334	0.09	0.15	0.04	17.8	0.1	5.5	752	12.8	548
-29.4328	-52.0064	5.01		2.35	3.35		38		1.55	0.369	0.13464	0.047						22
34.8275	-89.7678	2.54	0.952	3.51	0.6	6.19	10	19	1.56	0.76	0.06	0.02	0.018	13.2	5.1	5.5	38	18.8	26
37.8189	-80.7322	28.3	8.98	36.5	0.39		54.7	226	1.56	3.86	0.06	0.11	0.03	13	0.1	7.6	347	11.7	208
38.2211	-91.1417	32.6	21.7	2.59	0.75	40.5	4	202	1.57	6.35	0.341	0.04	0.024	9.14	4.2	7.7	306	16.1	175
31.6782	-84.1838	74.6	1.59	2.58	0.4	119	10	239	1.57	0.26	0.38	0.06	0.02	12.9	6.2	7.2	384	20.8	224
-20.0894	-43.9364	5.59	6.31	0.78	1.34				1.57	10.37	0.0594
41.6394	-99.4051	63.4	8.8	10.1	6.8	292	10	234.24	1.58	22.4	1.15	0.21	0.03	58.7	0.7	7.4	426	13.7	264
43.2003	-100.786	40.1	6.83	6.89	7.05	259	10	176.9	1.58	2.99	0.9	0.33	0.04	56	7.5	7.7	289	15.5	231
39.0194	-104.62	11.7	1.03	6.53	1.53	113	6	48	1.59	2.96	0.34	0.1	0.04	42.4	6.8	6.3	97	8.3	92
33.3063	-81.0354	3.84	0.933	2.58	7.48	43.6	1360	20	1.59	11.2	0.04	0.1	0.016	16	0.3	6.1	72	24.9	40
41.4483	-89.2257	48.8	38.1	45.8	2.53		1070	440.42	1.59	0.48	0.05	0.82	0.03	15.5	0.3	7.2	705	22	395
43.0447	-91.396	56.2	25.2	3.27	2.87	231	96.1	255	1.59	32.8	0.04	0.35	0.03	7.29	0.3	7.2	466	11.4	207
39.5213	-104.892	39.1	2.35	14.1	4.19	498	3.4	138	1.59	26	0.06	0.6	0.033	23.2	0.2	7.2	293	15.9	184
-0.11528	-67.0803	1.28	1.17	3.98	3.95	27	196		1.59	0.197	0.0022			5.477
33.184	-90.4784	0.93	0.14	67	1.4		78	153	1.6	8.5	0.05	0.1	0.02	37	0.1	7.6	289	23	198
44.7608	-122.927	7.9	3.8	6.9	0.7		5	53.68	1.6	0.1	0.4	0.1	0.01	32	4.7	8.2	101	12.7	73
33.9537	-84.4005	0.63	0.57	2.4	1		72	7	1.6	1.5	0.07	0.1	0.02	15	8.3	6.1	20	14.3	28
47.9694	-117.611	12.1	4.35	5.66	1.12		23.3	66	1.6	2.11	0.26	0.2	0.01	35.5	4	6.5	114	8.4	99
38.6645	-106.844	31.2	8.39	4.54	1.05		3	135.42	1.6	6.02	1.12	0.14	0.02	9.14	3.5	7.6	241	8.7	146
34.6553	-87.3062	67.2	3.76	2.69	0.41	82.6	5.1	222	1.6	2.99	0.187	0.05	0.016	10.4	0.4	6.9	347	14.7	193
42.5579	-92.7804	61	21	7.7	1.8		380	267	1.6	33	0.05	0.7	0.02	11	0.1	7.2	478	12.4	270
41.0729	-74.9638	25.5	12	3.35	0.81	193	10	136.64	1.6	6.51	0.05	0.1	0.02	7.9	2.4	8	225	12.4	123
43.0923	-75.4693	45	59	19	3.6		980	430.66	1.6	53	0.05	0.2	0.03	13	0.1	7.6	686	10.7	342
42.1747	-92.5643	160	60	60	3.7		2200	282	1.6	580	0.05	0.7	0.12	14	0.1	7.2	1410	10.6	1070
47.4154	-117.531	19	7	10	2.3		7	122	1.6	5.3	0.15	0.3	0.01	43	0.9	7.9	190	14.6	135
-12.6833	132.904	2.4	7.2	14.6	3.6			80.711	1.6							6.64
-26.0998	-49.421	9.75	5.68	9.65	1.8		30		1.6	1	0.1562	0.83				7
-28.2975	-53.4906	14	4	26			620		1.6	1.3	0.0506	0.2				7.9
35.7668	-84.1449	35.4	14.7	1.26	1.47	22.2	9.9	176.9	1.61	1.02	1.57	0.02	0.01	9.09	8.6	7	284	18.6	171
37.2366	-90.9656	46.6	26.4	1.87	0.44	31.3	35.1	268	1.61	1.94	0.362	0.03	0.018	10.8	9.4	6.8	407	11.9	219
40.3988	-101.967	37.8	12.2	10.5	8.97	519	10	191.54	1.61	14	1.61	0.74	0.03	60.2	7.4	7.7	346	15	270
42.7725	-92.3958	56.5	32.3	33.9	7.63	1620	465	352	1.62	43.9	0.06	2.04	0.036	7.23	0.5	7.2	614	10.8	332
39.3146	-104.654	16.2	1.16	21.4	2.76	222	128	96	1.63	9.17	0.07	0.53	0.07	36.3	0.1	7.4	190	13.8	137
37.5918	-77.3233	15.9	5.49	15.3	23.6	254	124	126	1.63	18	0.04	0.13	0.01	19.9	0.128	7.7	268	18	163
38.3675	-92.2177	80.9	46.8	3.03	0.89	52.1	29.6	427	1.64	18.2	0.04	0.07	0.022	11.2	0.2	7	616	15.6	346
39.355	-104.607	2.33	0.408	70.4	1.53	45.1	26.3	168	1.64	10.5	0.06	1.63	0.037	13.9	0	8.3	306	30.1	196
31.243	-84.8537	35.2	0.824	5.21	0.08	28	4	109.8	1.65	0.95	0.776	0.11	0.014	5.82	9.4	7.7	199	21	119
35.4369	-88.6376	1.91	1.13	3.62	1.29	27.6	1540	15	1.65	7.51	0.04	0.03	0.013	9.12	4	5.4	47	17.3	24
-29.2644	-52.1006	6	3	4			4900		1.65	2.03	0.0154	0.3				6.8		19
36.2237	-91.6105	67.4	35.4	1.87	1.67	48.9	50.8	330	1.66	18.8	0.04	0.05	0.019	11.2	0.9	6.5	518	14.7	296
39.4616	-104.575	14.3	1.07	28.5	3.01	217	10.2	92	1.66	19.7	0.03	0.74	0.04	24.9	5.1	7.8	226	13.1	155
40.6112	-75.8834	25.3	3.45	3.65	0.56	98.6	10	91.5	1.66	5.99	1.2	0.1	0.01	11.1	6	7.4	168	12.2	102
-29.4678	-53.4747	1.8	0.12	42	0.38				1.66	0	0.0792	0.2
35.4116	-89.534	3.26	1.2	5.15	0.34	10.5	261	22	1.67	3.54	0.06	0.1	0.025	12	0.2	5.4	57	17	41
39.683	-104.523	6.91	0.556	71.6	1.82	179	29.1	171	1.67	23.1	0.06	2.25	0.039	12.9	0.1	8.4	334	22.8	216
38.54	-109.481	31.4	11.1	5.72	1	453	10	118	1.67	34.8	0.261	0.13	0.016	9.17	8.1	7.9	249	16.5	157
32.5261	-86.9792	1.26	0.54	1.3	3.94	39	14.5	12	1.67	1.63	0.04	0.03	0.012	16.2	3.4	5.3	31	20.4	27
36.2486	-84.0515	37.9	22.7	0.96	0.68	26.4	5.2	229	1.68	2.81	0.399	0.02	0.01	7.81	7.7	7.3	355	15.2	214
32.3107	-84.7311	6.09	1.89	1.37	4.9	71.2	3500	10.98	1.69	25.2	0.04	0.04	0.017	46.8	0.1	5.4	92	21.4	110
35.4112	-89.5351	3.12	1.2	5	0.3	7.61	530	23	1.69	2.69	0.04	0.02	0.024	11.9	0.2	5.8	50	17	38
36.9331	-90.7482	40.6	26	2.06	0.77	31.9	14.5	245	1.69	2.64	0.098	0.02	0.02	9.52	5.2	7.3	362	13.9	208
34.5065	-86.823	48.3	6.34	9.1	2.17		704	200	1.69	0.1	0.05	0.22	0.01	26.4	1.4	6.8	274	18.7	201
35.9352	-90.2574	3.4	1.1	34	2.4		1500	94	1.7	7.6	0.06	0.1	0.05	10	0.1	7	181	22.5	114
39.1638	-119.759	21.2	4.56	20.1	1.27	186	10.7	115	1.7	13.7	0.06	0.17	0.01	23.2	0.8	7.5	218	15.8	139
38.0866	-106.15	47.3	8.65	18.6	4.04	418	4	222	1.7	7.26	0.65	0.29	0.035	43	6.7	7.2	326	11.6	250
42.4648	-73.4009	31	4.7	9.3	0.4		72	114.68	1.7	17	0.05	0.1	0.01	13	0.1	7.8	219	10.2	134
33.9595	-84.4169	7.3	1.3	0.8	4.2		10000	64	1.7	1.1	0.07	0.1	0.01	4.7	1.4	6.7	118	15.9	45
48.0946	-121.962	14	6.1	4.6	0.7		14	49	1.7	26	1.3	0.1	0.02	21	6.9	6.4	154	11.1	103
39.0062	-119.849	40	5.5	14	3		10	177	1.7	10	0.21	0.1	0.02	22	5.6	6.7	292	14	183
40.1974	-88.7093	84.1	50.9	7.26	0.9		3	478.24	1.7	46.4	0.37	0.29	0.05	16.3	4.7	7.3	736	15	461
-28.9397	-52.1761	11.1	0.9	0			200		1.7	1.7	0.374	0.5		16.546
-27.4531	-54.2147	0	0.2	103					1.7	4.1	0.143	1				9.8
31.4663	-83.3899	0.872	0.209	2.87	0.68	5.11	6.2	7.32	1.71	0.69	0.14	0.11	0.03	39.4	7	5.4	23	21.9	86
38.2474	-76.4913	16.6	8.06	38.2	12.3	110	34.5	201	1.71	7.02	0.04	0.53	0.015	33.9	0.2	8.2	315	17.2	210
37.6306	-93.0964	41.7	24.1	2.56	0.83	46.6	4	225	1.72	5.36	0.445	0.06	0.022	9.38	1.5	7.5	353	18.8	199
40.9655	-100.586	43	8.17	6.47	8.79	330	10	175.68	1.72	6.63	3.4	0.39	0.03	60.9	8.2	7.6	315	16.1	246
36.7322	-119.501	9.86	6.54	6.51	1.47	58.9	3.1	65	1.72	7.94	1.01	0.05	0.012	26.2	4.5	7.4	133	15.5	91
42.2424	-92.0514	68.7	15.8	9.49	1.05	129	146	277	1.72	19.8	0.04	0.25	0.014	20	0.9	7	460	13.4	238
32.8355	-90.4345	0.826	0.028	73.3	0.38	16.8	4	183	1.72	6.36	0.04	0.09	0.03	15.4	0.8	8.4	331	27.5	205
45.6469	-67.8691	33.5	2.76	2.53	0.97	160	4	116	1.72	3.72	0.311	0.03	0.03	11.4	10.1	7.7	195	10.3	112
35.5281	-80.8797	31.3	1.78	8.14	1.9	36.7	8	83	1.72	34.1	0.09	0.12	0.018	28.2	0.7	8	209	17.5	161
40.9769	-89.0603	101	33.4	74.6	3.14		213	285.48	1.72	327	0.05	0.8	0.04	12.9	4.8	7.2	994	31	719
38.8569	-76.6795	40.8	3.17	1.67	2.73	170	7190	168	1.72	10	0.04	0.22	0.015	23.6	0.2	6.8	239	17.1	156
-23.7286	-52.8772	6.93	1.75	1.5	1.4		50		1.72	1	0.4884					6.89
35.4629	-84.5702	32.4	15.7	0.83	1.16	27.4	5.7	161	1.73	1.85	0.459	0.03	0.012	8.55	6.2	7	268	17.1	156
30.4236	-86.6669	18.7	7.52	1.49	0.69	51	4	84	1.73	6.48	0.04	0.07	0.03	9.29	0.9	7.9	155	22.5	90
31.7176	-83.6561	22.1	6.97	1.85	0.8	379	6.9	100.04	1.73	1.26	0.04	0.42	0.03	18.5	0	7.8	160	22.8	99
40.8549	-75.7781	4.29	0.795	1.26	0.31	26.7	10	15.86	1.73	0.99	0.13	0.1	0.02	7.75	9	5.8	35	12.2	30
38.4682	-76.4811	22.7	11.9	4.25	15.3	135	141	164	1.73	10.9	0.04	0.29	0.204	33.6	0.2	8.2	248	16.2	160
36.9969	-92.0001	41.8	25.1	2.09	1.17	29.4	4	232	1.74	4.01	0.079	0.06	0.029	8.95	5.8	7.2	375	13	205
40.2567	-106.834	26.2	2.73	12.8	5.52	96.5	10	116	1.74	8.01	0.234	0.36	0.017	68.4	10.7	8	215	17.3	176
34.6036	-86.7382	92.6	5.23	2.33	0.57	123	35.4	304	1.74	1.01	0.04	0.12	0.048	8.05	0.4	6.8	463	16.5	250
41.2335	-74.7581	24.9	11.1	7.46	1.18	1030	10	143.96	1.74	6.56	0.05	0.1	0.02	11.4	2.3	7.7	234	11.6	134
37.6439	-78.2937	8.99	2.83	7.68	0.73	38.1	5.8	56	1.75	0.18	0.38	0.1	0.01	47.8	7.9	6.2	98	15.6	102
32.5688	-87.1972	1.45	0.735	1.41	3.97		106	15	1.75	1.17	0.05	0.1	0.02	14.8	0.1	5.3	33	20.6	44
37.0139	-91.3249	42.4	25.9	1.94	0.51	31.8	4	246	1.76	1.66	0.183	0.03	0.018	9.16	8.1	7.2	365	14.2	208
35.2471	-86.9389	1.13	0.426	0.97	0.14		12.3	4	1.76	0.31	0.47	0.1	0.01	8	8.7	4.7	16	16.5	18
34.3576	-89.2207	4.79	1.44	130	2.54	264	40.7	353	1.76	5.72	0.04	1.92	0.034	9.46	0.05	7.9	568	21.7	357
45.5304	-88.9522	46.3	23.1	2.29	0.64	42.2	8	267.18	1.76	7.64	1.16	0.17	0.02	13.5	10.2	8	420	8.4	235
2.81194	-60.6797	50.5	2.92	36.46	3.84		133		1.76	67.05	0.0022			7.609
45.5722	-117.534	19.4	5.65	8.49	3.3	65.6	4	91.2	1.77	7.75	1.05	0.16	0.012	48.2	4.4	7.5	172	12	136
37.8573	-92.4055	60.3	34.4	2.16	1.14	48.8	6.7	322	1.77	8.12	0.04	0.03	0.018	10.3	0.2	7.3	493	18.3	280
34.4365	-82.0265	7.72	1.52	8.55	2.48		10	47	1.77	0.66	0.87	0.56	0.02	38	3.5	6.3	90	24	92
42.7976	-108.766	149	33.1	7.75	2.02	1520	110	223	1.77	328	0.1	0.55	0.02	15.7	1	7.3	946	12	713
31.7207	-84.3494	26.7	6.51	14	2.27	451	26.8	136.64	1.77	12.5	0.04	0.14	0.019	22.1	0.1	7.8	245	22	167
-33.3096	149.085	21	9.24	12.9	0.39			97.536	1.77	34.4541	0.28								178.53
-27.7661	-53.6253	2	1	169					1.77	208	0.011	1.2				9.5
-26.2303	-49.4964	0.7	0.2	55	0.78		500		1.77	14.23	0.176	0.02		2.804		8.15
41.1882	-74.8007	9.76	5.04	1.76	0.49	50.4	10	48.8	1.78	5.99	0.05	0.1	0.01	6.61	7.4	6.7	99	12	57
39.6929	-104.516	6.69	0.487	66.4	1.66	170	6	170	1.78	23.7	0.06	2.3	0.044	13.3	0.3	9.3	340	21	221
-25.5374	-49.3693	8.82	4.86	10.2	1.7		400		1.78	1	0.088	0.01				6.1
35.8392	-83.5141	48	23.7	0.78	1.7		10	260	1.79	2.51	0.54	0.1	0.03	9.49	4.5	6.8	408	15.4	208
38.1417	-121.238	7.16	3.53	3.21	2.11	84.8	4	45.5	1.79	1.78	0.04	0.14	0.01	45.6	0.4	7.2	83	15.1	78
40.8626	-87.0799	27	8.29	1.69	8.27	61.7	3.2	110.41	1.79	19.7	2.64	0.11	0.028	20.7	2.8	8.2	209	17.5	149
47.472	-122.831	7.7	3.4	3	0.3		4	38	1.8	2.7	0.95	0.1	0.01	19	5.9	6.3	83	9.8	63
46.8646	-117.436	26.2	8.86	14.8	2.16	121	4	149	1.8	2.87	0.576	0.19	0.037	48.4	7.7	7	250	12.5	189
41.5253	-79.9595	30	6.7	2.1	0.9		28	102.48	1.8	17	0.52	0.1	0.03	9.1	6.2	7	213	10.3	118
47.8753	-121.964	11	10	4.9	1.6		55	83	1.8	8.6	0.06	0.1	0.02	27	0	7.6	150	11	101
46.4636	-97.2179	71	36	5	8.1		2500	414	1.8	3.3	0.067	0.6	0.04	30	0.1	6.7	600	11.9	303
35.7456	-89.5289	18	9.4	6.9	1.9		6100	135	1.8	2.1	0.06	0.2	0.03	10	0.1	6.4	226	18	116
44.8522	-93.0965	62	32	6	1.9		1500	357.46	1.8	7.2	0.05	0.3	0.05	15	0.1	7.7	555	15.9	292
42.6465	-74.0765	71	21	30	1.1		360	258.64	1.8	110	0.05	0.1	0.02	11	4.4	7.3	604	8.6	381
37.6255	-105.883	7.5	1.5	31	4.4		15	100	1.8	9.5	1.1	1	0.01	49	0.7	7.8	177	13.2	154
46.9868	-119.759	16	14	12	0.7		6	141	1.8	12	0.32	0.5	0.03	52	4.1	8.1	237	15.1	167
47.0714	-122.235	10	6.3	8.1	1.9		1300	92.72	1.8	0.2	0.05	0.2	0.04	50	0	7.2	144	10.4	110
-12.6897	132.918	30	5.9	2	0.55			126.797	1.8							7.65
-28.8347	-51.5508	8.48		2.2	1.7				1.8	0	0.0396	0.07
-28.8561	-51.6472	14.9		9.4	1.7				1.8	2	0.396	0.24						32
-28.5189	-52.5744	26	6	6					1.8	0	0.935	0.1
32.2612	-90.1637	0.244	0.028	104	0.5	11.6	4	241	1.81	8.98	0.04	0.19	0.03	16.2	0.03	8.3	438	29.1	270
41.1909	-99.7153	59.1	8.04	6.26	6.81	369	10	203.74	1.81	17.4	1.79	0.29	0.02	61.7	4	7.5	356	13.6	271
39.3588	-104.588	19.8	1.2	14.9	3.3	254	19.9	90	1.81	9.04	0.06	0.49	0.05	40.3	0.02	7.2	195	11.6	142
35.4005	-86.1089	19	5.03	0.83	0.22		10	77	1.81	0.93	0.63	0.1	0.02	7.39	2.7	6.3	138	14.7	80
46.578	-120.551	11.7	4.22	16.1	4.51	63.7	4	93.9	1.81	3.35	0.486	0.26	0.018	75.3	6.8	7.3	172	24.8	167
36.3359	-84.0594	29.5	17.4	0.9	0.69		10	168	1.81	3.12	1.1	0.15	0.02	7.76	7.6	7.3	274	15.2	161
38.3872	-93.3268	68.5	38.7	7.3	1.96	201	68	306	1.82	58.9	0.04	0.49	0.026	9.49	0.2	7.2	574	20.1	326
36.2772	-81.6456	3.64	1.36	4.34	1.86		25.9	22	1.82	3.86	0.56	0.1	0.01	20.8	4.8	5.6	58	11.9	64
38.5792	-89.8993	74	35.9	12.4	0.19	145	4	363.56	1.82	58.3	1.73	0.24	0.03	23.3	0.4	6.9	592	19.4	332
42.8813	-108.729	68.7	24.6	13.5	5.48	488	10	310	1.83	47.8	0.05	0.42	0.01	14.1	1.1	7.5	566	12	340
43.9147	-89.313	40.8	21.7	1.7	0.69	35.9	4	206	1.84	7.53	2.71	0.07	0.01	14.2	4.6	7.7	345	10.6	170
33.7374	-80.4693	3.52	0.7	29.9	5.22		80.4	77	1.84	10.6	0.05	0.32	0.01	12	0.1	7.7	163	22.5	102
42.369	-97.1357	134	34	29.9	6.36	645	10	368	1.84	215	2.8	0.31	0.05	28.3	1.5	7.1	959	11.8	691
40.1003	-88.9261	76.2	33.2	96.9	4.58		212	706.38	1.84	6.66	0.05	0.53	0.03	16	2	6.8	990	11	583
38.5249	-106.962	41.1	8.18	4.83	1.37	171	3.1	140	1.85	16.6	0.21	0.19	0.016	13.2	4.6	6.8	271	6.4	149
42.2461	-97.5248	61.9	11.6	11.6	3.63	328	10	239.12	1.85	7.62	5.43	0.33	0.03	50.5	8.9	7.5	430	13.4	290
36.9671	-105.526	26.2	4.53	8.39	1.11	156	4	107	1.85	5.84	1.05	0.72	0.03	22	7	7.2	179	12	123
32.6997	-87.6056	1.99	1.32	1.31	5.53	66	139	16	1.85	4.32	0.04	0.04	0.022	15.9	2	5.4	47	21.4	40
37.8483	-106.027	21.8	3.96	38.2	5.07	142	6	161.04	1.85	18.3	0.14	1.71	0.02	69.1	3.2	7.4	337	15.9	244
36.7872	-82.548	54.4	17.1	14.3	8.98		574	206	1.85	77.1	0.05	0.1	0.08	25.3	0.2	7.1	476	10.8	307
42.2422	-88.3079	45.8	23.2	13.5	6.94	2520	42	318.42	1.85	1.44	0.04	0.53	0.015	8.48	0.8	7.6	472	15.5	266
-29.8194	-55.86	13.23	3.78	12.65	1.33			83.54	1.85	14.46
46.9985	-120.535	20.4	11.6	8.4	2.1	109	4	126	1.86	1.76	0.605	0.17	0.01	55.5	4.6	7	208	14.1	173
40.494	-76.1074	22.8	6.32	6.55	0.61	132	10	102.48	1.86	5.92	2.74	0.1	0.02	14.4	2.1	7.5	197	15.8	124
47.5019	-119.298	21.5	8.76	12.3	4.16	86	4	124	1.86	13.2	0.256	0.23	0.03	32.7	6.6	7.5	245	18.7	160
-23.9902	-50.4839	20.76	3.38	85.2	0.9		110		1.86	145	0.0088	2.1				8.22		32
42.8083	-108.75	44.1	15.6	6.87	1.91	422	10	157	1.87	46.7	0.06	0.28	0.01	11.2	3.2	7	367	15	227
31.6774	-85.6149	38.6	4.18	14.7	2.31	439	241	167	1.87	7.03	0.04	0.04	0.01	28.6	0.2	7.6	266	22.3	183
35.0842	-89.8065	8.24	3.31	3.44	0.34	17.4	185	50	1.87	2.65	0.04	0.08	0.03	9.89	0.1	5.8	90	18.1	60
35.2546	-84.7014	36.5	12.2	1.27	1.15		10	166	1.88	0.4	2.8	0.1	0.04	8.12	7.9	7.5	276	17	152
41.8453	-89.4776	64.1	36.9	3.63	4.03	253	308	375.76	1.88	9.53	0.04	0.39	0.03	9.28	0	7.1	566	15.4	306
38.7541	-89.9885	122	53.4	43.3	0.89	295	167	763.72	1.88	4.41	0.053	0.25	0.078	18.8	0.6	6.9	994	16.7	573
2.79639	-60.7731	1.6	0.88	6.89	0.24		100		1.889	1.474
35.7132	-105.972	25.8	2.62	17.8	1.45	203	4	122	1.89	8.6	0.506	0.3	0.031	24.5	12	7.9	201	21	174
41.7313	-96.6801	44	9.19	9.77	4.4	257	674	202	1.89	6.73	0.06	0.37	0.02	37.1	0.03	7.5	321	12.2	211
35.9566	-105.898	24.1	1.22	22.5	1.74	482	4	134	1.89	3.64	0.165	1.77	0.03	20.1	1.9	7.9	221	15.1	145
37.7386	-106.075	24	3.9	9.9	0.1		28	64	1.9	32	3.7	0.2	0.03	30	5.6	7.9	208	14.8	151
33.5829	-90.1023	1.24	0.596	60.8	1.97	43.1	30.8	152	1.9	5.97	0.06	0.19	0.016	17.5	0.1	8.1	268	20.6	166
33.5095	-90.1813	0.43	0.12	79	1.3		9	192	1.9	6.3	0.09	0.2	0.03	15	0.1	8.4	320	21.5	190
33.7237	-84.521	4.1	2.5	5	1.3		54	33	1.9	2.1	0.05	0.1	0.02	31	6.6	6	71	20	59
46.4566	-97.3465	50	9	2.4	0.6		35	162	1.9	26	0.05	0.2	0.01	27	0.1	7.2	316	13.2	208
46.8494	-95.45	84	26	6	1.5	130	5900	412	1.9	2.4	0.05	0.2	0.01	18	0.1	7.2	616	10.5	337
35.3243	-85.9958	30.7	9.94	1.01	0.3		10	137	1.9	5.01	1.13	0.1	0.02	8.91	4	6.8	238	16	144
42.1218	-73.3729	25	10	1.7	1.3		6	120	1.9	11	0.12	0.1	0.01	8.5		7.8	200	11	116
42.8445	-74.6418	63	34	9.7	0.9		3	375.76	1.9	19	0.05	0.3	0.02	12	6.6	7	578	11.5	322
47.0864	-117.229	23	13	12	4		16	173	1.9	3.9	0.094	0.2	0.02	40	0.2	8.4	272	10.9	172
-22.4108	-43.1469	4.736	0.644	5.424	2.07		52		1.9	3	0.319	0.2						23.6
-29.8547	-51.9703	7	2	13					1.9	2.7	0.00506	0.192				6.7
38.4095	-80.6707	10.2	5.81	2.73	4		315	23	1.91	32.4	0.45	0.1	0.03	10.9	3.1	5	134	12.1	91
39.2686	-104.658	20.3	3.2	7.25	2.06	210	6	86	1.91	7.32	0.89	0.39	0.06	37.7	4.8	7.1	152	11	110
37.6781	-92.6281	44	23.9	2.09	1.23	70.4	5	246	1.91	11.6	0.207	0.07	0.018	9.44	1.5	7.4	373	17.6	215
39.4202	-106.315	12.8	4.49	2.59	0.84		112	63.44	1.91	3.99	0.12	0.1	0.01	10.2	3	6.8	112	5.5	77
-0.12722	-67.0614	7.7	1.46	4.51	4.84	65	259		1.92	0.734	0.0022			5.799
-19.6519	-46.9494	12.88	4.32	0.86	1.08		13		1.92	0.7	0.033	0.28		2.202				26.2
-22.1142	-45.0578	55.49	22.79	59.36	72.78		4551		1.92	2.5		1.1		9.315				25.8
-29.4442	-52.0194	15.2		7.61	0.84				1.92	0.23	0.1034	0.28
31.3268	-85.8169	33.1	6.45	13.6	2.61	701	24.9	154	1.93	8.12	0.04	0.07	0.011	21.4	0.3	7.5	263	25	147
34.7597	-87.0728	6.64	1.72	1.42	0.21		25.1	28	1.93	0.31	0.54	0.1	0.02	9.12	6.6	5.8	53	17.7	40
32.9612	-86.7233	16.1	1.03	2.21	0.78	35.2	4	52	1.93	4.98	0.19	0.03	0.03	11.3	4	6.2	100	19.4	69
35.7144	-81.6237	40.8	3.06	10.2	5.35		10	115	1.94	33.1	0.05	0.44	0.01	19.3	0.2	7.6	274	15.5	185
36.9989	-91.6982	43.4	26.1	1.72	1.09	36.1	4	242	1.94	9.76	0.464	0.04	0.012	9.32	3.6	6.5	381	13.3	213
41.4715	-97.0824	75.9	15.5	14.7	6.81		3	311	1.95	17.7	2.87	0.32	0.06	38.7	4.1	7.3	629	11.5	352
41.5927	-98.8212	58.5	8.11	8.61	7.05	256	10	213.5	1.95	19.4	1.66	0.32	0.02	65.1	4.9	7.6	385	13.3	284
41.357	-100.494	32	3.78	9.43	5.87	163	6.4	126.88	1.96	2.9	2.46	0.24	0.03	49.1	8	7.2	239	12.9	184
39.63	-104.827	14.7	0.987	43.8	2.03	210	6	142	1.96	17.1	0.12	1.7	0.05	12.6	3.4	8	260	24.3	164
36.6276	-81.4787	6.47	0.537	2.79	0.58		3	27	1.96	0.1	0.64	0.1	0.01	14.7	8.7	5.7	9	10.9	47
39.404	-119.798	18.4	11.8	12.7	4.99	185	4	135	1.97	2.63	0.69	0.06	0.01	61.5	6.3	7.6	251	17	167
40.3694	-88.3659	86.2	37.9	10.3	1.82		1180	418.46	1.97	27.4	0.05	0.3	0.03	18.4	0.1	6.9	652	22.6	379
36.5014	-110.42	8.12	0.127	25.7	0.73	189	10	77.9	1.97	6.85	0.964	0.11	0.03	22	8.2	8.8	164	31.2	103
38.254	-80.979	2.14	1.94	1.1	1.14		66.5	7	1.97	7.7	0.22	0.1	0.01	7.46	4	5.1	43	13	32
41.0461	-98.6153	29.7	4.53	5.26	7.58	140	10	127	1.97	13.2	0.758	0.28	0.011	61.4	1.3	7	219	13.1	188
-19.5158	-44.1192	87	0.7	0.62	0.4			230.92	1.97	38	1.4806
47.4566	-95.0984	84.5	23.9	3.19	0.83		2150	355	1.98	3.68	0.05	0.1	0.05	16.9	0.1	7.2	573	7.8	330
37.0336	-78.6974	25.4	3.44	9.59	1.81	55.8	252	106	1.98	8.69	0.04	0.17	0.02	47.7	7	6.8	198	16.8	154
-23.1033	-55.2169	9.2	4.8	3	1.5	180	10		1.98	0.28	0.6864	0.06		21.972				26.7
35.9103	-89.2453	10.4	4.88	6.31	1.55	113	611	64.66	1.99	2.99	0.06	0.09	0.038	14.7	0.15	5.9	116	16.8	83
38.4044	-80.0269	35.3	7.28	5.23	0.46		3	132	1.99	18.4	0.23	0.1	0.03	8.01	2.9	7.4	252	10.2	155
45.1368	-118.932	10.2	2.26	27	2.5	34.2	49.4	108	1.99	6.31	0.04	0.4	0.016	43.7	0	8.3	185	15.3	125
33.3218	-88.3281	2.22	0.618	60.7	2.46	211	19.8	163	2	0.14	0.04	0.25	0.012	11.7	0.1	8.6	269	19.2	174
30.7642	-85.6725	35.6	10.7	1.92	1.23	150	30.1	153	2	5.02	0.04	0.09	0.03	22.9	0.3	7.8	252	21.9	144
40.9169	-75.2651	30.3	7.13	2.31	0.35	337	10	115.9	2	13.6	0.05	0.2	0.01	7.5	0.4	8.1	211	14.6	133
32.4105	-86.1967	2.03	0.53	1.64	1.34		63	12	2	0.32	0.38	0.1	0.01	12.3	1.4	5.4	30	19.1	29
-12.6886	132.891	10	10	13	4			88.8797	2	26.9341		0.2		12.4346		6.48
-13.0837	131.207	51	12	29				276.758	2			0.6				7.56
-12.5433	131.08	10	11	2	1			59.8627	2	26.9341		0.2				6.64
-12.4976	131.05	25	40	6	5			181.661	2	80.8922		0.2				7.56
-12.7556	130.957	23	32	3	1			159.715	2	53.9281		0.1				7.56
-12.5654	131.103	21	34	4	1			153.619	2	71.9042		0.2				6.92
-12.5787	131.127	25	24	2	2			149.962	2	53.9281		0.3				6.92
-12.5282	131.089	10	16	2	5			72.4205	2	35.9521		0.1				6.64
-12.5102	131.055	30	30	2	8			190.195	2	53.9281		0.8				7.93
-12.5691	131.043	23	39	2	1			174.346	2	80.8922		0.1				7.28
-12.5524	131.077	7	12		1			51.6941	2	17.9461		0.1				6.46
-12.5506	131.131	24	33	2	1			163.373	2	80.8922		0.1				7.01
-12.5125	131.122	26	47	2	1			199.949	2	89.8802		0.2				7.1
-12.4482	131.125	21	33	2	1			154.838	2	62.9162		0.1				6.92
-12.4674	131.069	3	6		1			25.3594	2	8.98802		0.1				6.64
-12.5738	131.084	15	27	3	1			120.579	2	44.9401		0.4				7.47
-12.7501	131.186	15	22	2	1			120.457	2	17.9461		0.1				7.38
-14.5633	132.013	32	44	2	2			226.771	2	98.8683		0.1				7.47
-16.7206	135.557	34	44	2	3			227.99	2	71.9042	4.43	0.2		5.04863		7.38			365.284
-12.7707	131.071	1	2	3	2			9.07085	2	8.98802		0.1				6.09
-12.3611	133.07	1	2	2	1			3.64541	2	8.98802		0.1				5.36
-12.4766	131.069	14	20	2	1			95.0976	2	44.9401		0.1				6.46
-12.5714	131.238	10	12	2	1			63.3984	2	17.9461		0.1				6.46
-13.8829	131.843	22	33	43	2			240.182	2	71.9042		0.4				6.92
-12.5488	131.114	11	18	2	1			79.7357	2	26.9341		0.1				7.1
-12.5603	131.159	17	24	2	1			117.775	2	44.9401		0.1				7.28
-12.5458	131.089	19	24	2	1			123.139	2	44.9401		0.1				7.38
-12.5064	131.066	29	21	2	1			149.962	2	44.9401		0.2				7.19
-12.5925	131.113	1	3	2	1			11.814	2	8.98802		0.1				5.63
-12.5076	130.981	21	37	3	1			159.715	2	80.8922		0.1				7.19
-14.4824	132.389	45	56	6	1			308.458	2	98.8683	4.43	0.3		7.66643		7.74			497.715
-12.7479	131.166	18	32	3	1			138.989	2	62.9162		0.3				7.65
-12.5466	131.118	14	20	2	1			97.0483	2	44.9401		0.2				7.19
-12.8492	130.949	12	19	10	3			106.07	2	44.9401		0.7				6.83
-12.7995	131.024	3	13	13	3			54.3763	2	44.9401		0.3				6.18
-12.5686	131.134	21	26	2	1			138.989	2	62.9162		0.2				6.92
-12.7566	131.151	10	6	3	1			52.5475	2	8.98802		0.1				8.38
-12.5297	131.088	14	27	2	1			109.606	2	44.9401		0.1				7.38
-12.5844	131.123	17	18	2	1			102.413	2	35.9521		0.2				7.47
-12.7344	130.97	1	1	2	1				2	8.98802		0.1				4.81
-12.7753	130.945	4	11	12	3			62.545	2	35.9521		0.7				6.28
-12.5452	131.123	9	14	2	1			67.056	2	17.9461		0.1				7.19
-12.591	131.146	24	34	2	1			164.592	2	80.8922		0.4				6.55
-12.5609	131.148	22	22	2	1			124.358	2	44.9401		0.2				7.65
-12.8215	130.914	6	2	6	3			38.039	2	8.98802		0.3				6.18
-12.5869	131.101	13	11	15	2			102.413	2	35.9521		0.4				8.48
-12.5463	131.122	22	31	2	1			154.838	2	62.9162		0.1				7.47
-12.7946	130.977	11	23	11	4			111.435	2	53.9281		0.8				7.56
-12.775	130.997	27	30	3	1			170.688	2	62.9162		0.2				7.83
-12.5545	131.173	11	16	2	1			78.8822	2	26.9341		0.1				6.73
-12.5466	131.157	16	29	3	1			132.893	2	35.9521		0.2				7.47
-12.5492	131.121	6	10	2	1			41.6966	2	17.9461		0.1				6
-12.5827	131.254	13	19	3	1			97.0483	2	26.9341		0.1				6.55
-13.7968	131.816	17	17	31	1			153.619	2	62.9162		0.4				7.38
-12.7742	130.971	13	20	2	1			100.584	2	44.9401		0.2				8.48
-12.5315	131.042	24	45	13	4			202.387	2	125.533		1.1				7.01
-13.0249	130.966	28	20	2	1			147.523	2	44.9401		0.2				7.65
-12.5693	131.076	20	36	3	2			149.962	2	80.8922		0.4				7.56
-12.5578	131.067	23	39	4	2			170.688	2	71.9042		0.3				7.74
-12.731	131.035	16	23	4	4			136.55	2	35.9521		0.1				6.46
-12.5394	131.111	25	45	2	1			184.099	2	89.8802		0.1				7.65
-13.0529	131.113	29	30	2	1			173.126	2	71.9042		0.1				7.38
-12.5352	131.117	21	33	2	1			151.181	2	62.9162	4.43	0.1		4.81489		7.93			253.486
-14.2616	131.961	42	83	4	3			386.486	2	134.521	4.43	0.3				6.83			635.396
-12.5527	131.092	2	3	2	1			17.8003	2	8.98802	4.43	0.1		5.04863		5.63			38.4233
-12.6591	131.109	22	35	2	1			163.373	2	62.9162	4.43	0.2		3.69298		6.83			268.678
-12.6108	131.124	2	7	3	2			37.1856	2	8.98802	4.43	0.2				5.61			63.8086
-12.8263	130.957	9	30	31	3			154.838	2	80.8922	4.43	2.6		10.4712		6.46			291.12
-12.7438	130.951	22	29	2	1			157.277	2	44.9401	4.43	0.1		3.50599		6.55			238.606
-13.8685	131.834	11	24	19	2			101.559	2	80.8922	4.43	0.6				6.18			220.841
-15.0751	132.672	11	42		2			134.112	2	71.9042	4.43	0.2				6.37
-14.4875	132.249	37	70	5	3			326.746	2	107.557	4.43	0.2				6.28			570.913
-12.5511	131.147	25	33	2	1			165.811	2	53.9281	4.43	0.1		4.81489		7.35			300.35
-15.6329	132.676	45	111	12	3			460.858	2	179.461	4.43	0.2		10.4712		7.19			793.707
-12.5304	131.142	16	25	2	1			115.214	2	44.9401	4.43	0.1		3.03853		7.81			223.766
-12.4937	131.045	15	26	3	3			120.457	2	62.9162		0.1				6.55
-12.5372	131.034	1	2	2	1			4.46227	2	8.98802	4.43	0.1				5.54			21.0852
-15.315	132.774	15	31	8	2			141.427	2	35.9521	4.43	0.1		5.70308		7.74			254.99
-0.11639	-67.0878	14.91	1.17	10.64	4.84	85	223		2	1.029	0.33352			6.253
-18.2275	-45.1867	2.8	1.7	3	3.5			33.55	2	0.3	0.044							23
-20.6703	-42.9264	6.07	2.21	5.5	2		20		2	2		0.11						21.6
-19.6333	-42.8667	5.2	1.9	7.6	2.2			46.97	2	5.8	0.044
-16.6836	-46.7167	4.6	3.8	3.5	0.9			29.28	2	9.5	0.044
-22.4853	-45.5775	15.6	0.56	14.5	1.6		19840	72.95	2	9.45		0.23						24.7
-23.2711	-51.4801	7.55	1.99	5.4	0.5		100		2	1	0.0484	0.1				7.3
-24.2557	-51.6561	7.04	0.16	9.1	0.33				2	4	0.0066					6.9
-24.4832	-53.958	0	12.15	0	0				2	0	0.352	0.14				8.24
-24.6317	-53.3326	12.02	4.86	1.78	0.42				2	0						9.1
-23.4099	-51.9836	9.86	3.84	3.4	0.8		100		2	1	0.0924	0.1				6.9
-23.7368	-49.5926	23.83	4.56	1.1	1.3		100		2	4	0.0198	0.1				7.1
-23.4075	-49.8637	9.33	31.35	60	2.6		100		2	6	0.3696	0.4				7.7
-23.4147	-51.9411	28.45		5.64	0.98		4		2	6.94	1.694	0.2				6.87
-24.3778	-51.4742	28	17.5	8.52	1		30		2	7	0.242	0.11				8.36
-25.2563	-49.2989	39.12	20.31	1.5	0.6		30		2	4.6	0.2728					7.8
-28.2939	-52.4628	8	2.7	1	4.3		400		2	0.9				28.698
-27.6653	-53.6469	12.2	4.7	2	0.8		100		2	0.8				19.07				21
-28.8814	-51.6875	10.8	2.9	2	1.7		600		2	3.5		0.5		26.315
-28.6358	-53.1131	13.2	5.3	0	1.5		100		2	0.7								22.9
-29.1831	-52.905	12	3	7					2	1.3	0.2002	0.8				6.4		22
-28.0375	-54.3528	16.8	5.6	1	0.8		500		2	3.1				22.108				21
-29.0133	-51.2506	12.83		11	0		10		2	0	0.1122	0.13
-28.9125	-52.1508	10.4	0.7	9	2		100		2	4.7		0.3		3.552				22
-28.9322	-50.6506	11.6	2.4	19	0.8			108.6	2	2.2				21.921
-27.3606	-53.7586	5.2	1	22	0.3		1200		2	1.1				22.388		8.5
-29.0203	-51.1892	10.5	2.9	2	1.8			61	2	2.3		0.3		22.061				23
-28.9983	-52.0453	6	1	32					2	1.4	0.4004	0.2				8.2
-29.2367	-51.5703	16.02		15	0		80		2	1.41	0.1342	0.22
-28.1925	-53.9706	20.4	5.1	3	1				2	0.9		0.3		17.107				19
-28.8933	-53.005	4	2	2	1.8		100		2	1.3	1.265	0.3						20.6
-28.9325	-50.6503	11.6	2.4	19	0.8		100		2	2.2				21.921		7.5
-27.4878	-54.0581	4	2	45					2	2.1		0.2				8.1		17.5
-27.3731	-53.7392	2.4	2.2	45	0.3		200		2	1.6				16.733				21
-29.4619	-51.1397	62	1	40					2	113		1.3				7.8
-29.5311	-53.5336	3	0.1	74	0.8				2	4.7		0.3
-27.5728	-52.5411	2	0.8	77	0.3				2	2.1	0.11	0.3				9.6		22
-27.6319	-53.0358	2	0.3	78			2600		2	4.3		1
-30.5364	-52.9128	23	3	67	1.4				2	1.7	0.132	0.3
-29.905	-52.9006	23	3	67	1.4				2	1.7	0.132	0.3				8.4		17
-27.5753	-52.5483	0.9	0.1	98	0.3				2	7.2		0.8				9.8
-27.3492	-52.1458	126	6	87	0.6				2	442	0.088	1.2						22.9
35.7697	-79.8914	29.2	9.09	9.09	1.18	65.2	12.2	134	2.01	3.44	0.04	1.14	0.03	38.1	0.2	7.1	248	17	166
41.7685	-111.776	53.9	21.7	2.69	0.52	98.9	4	255	2.01	6.96	0.439	0.06	0.03	6.36	6	7.6	4	10.9	219
36.5889	-77.9815	18.3	3.46	6.29	2.55	62.5	215	75	2.01	9.09	0.06	0.14	0.012	39.8	0.5	7.5	152	20	125
61.5136	-149.944	19.2	3.39	2.63	0.25		47.6	77	2.01	1.49	0.05	0.1	0.01	8.36	1.2	6.9	117	8.5	85
-18.3258	-53.7089	19.9	1.8	0.5	6.8	90	20		2.01	0.32	4.8862	0.12		19.07				30.2
43.6047	-92.8288	67.3	21.9	4.43	0.83	101	322	304	2.02	11.5	0.04	0.22	0.028	17.6	0.2	7.1	461	11.7	244
39.6988	-104.715	7.35	0.495	56.5	1.74	141	85.3	145	2.03	19.5	0.06	1.75	0.046	12	0.3	8.7	292	25.4	177
42.645	-72.2239	5.28	1.64	4.99	0.56	10.5	12.5	29.2	2.04	2.19	0.21	0.08	0.01	18.6	7.2	7.6	65	11	57
38.4792	-81.5008	85.4	19.1	34.7	4.48		3	419	2.04	28.9	0.05	0.16	0.05	6.59	6.9	6.8	670	13.4	380
38.9711	-75.7967	4.72	2.54	176	6.15	75.3	36.6	466	2.05	1.6	0.04	1.21	0.02	33.6	0.2	8.3	728	17.2	465
40.8627	-87.0802	33.7	8.08	5.01	0.58	228	300	140.3	2.05	11.4	0.05	0.13	0.01	12.8	0.2	8.7	243	18.5	144
35.5111	-80.1058	14	2.95	9.9	0.46	109	3390	81	2.05	10.1	0.06	0.22	0.02	43.3	0.6	6.6	146	16.2	127
44.7326	-69.1875	29.9	9.52	2.63	0.57	191	3.2	144	2.05	2.76	0.13	0.04	0.016	9.91	0.3	7	223	18.5	133
42.6785	-102.702	37	6.26	28.3	8.3	384	4	179.34	2.06	24.1	1.01	0.44	0.031	66	8.4	7.7	342	15.4	253
32.7279	-87.5847	19.4	4.33	6.81	5.1	962	2030	98	2.06	6.22	0.04	0.1	0.019	20.8	0.1	6.9	179	19.5	107
-29.2083	-51.5397	17	0.58	24	0.78				2.06	0	0.2332	0.3				7.3
39.7622	-121.806	17.2	11.3	8.43	1.35	115	6	119	2.07	2.52	0.54	0.09	0.02	67.4	6.9	7.2	207	21.5	160
37.8796	-81.2264	24.8	8.3	1.19	2.81		93.5	106	2.07	8.12	0.28	0.16	0.01	5.99	5.1	6.2	218	14.9	118
35.9441	-89.7172	98.5	31.7	7.35	2.53		7570	481	2.07	4.11	0.05	0.19		28.9	0.3	6.9	740	16.5	415
37.4803	-106.152	42.2	9.26	21.7	3.45	266	3.5	192.76	2.07	25.5	1.62	0.17	0.067	55.2	4.8	7.2	409	9.9	287
31.7799	-85.5597	36.9	1.04	1.62	1.02	48.6	4	108	2.07	6.56	0.065	0.04	0.014	19.3	0.7	6.7	194	20.5	129
33.5106	-81.7395	0.816	0.343	2.14	0.22	3.68	4	6.1	2.07	0.37	1.09	0.02	0.022	7.58	9	4.9	28	19.8	20
-19.5794	-44.0553	57.5	2.2	0.35	0.08			168	2.07	1.5	0.1166	0.1
47.24	-123.326	9.47	4.21	3.09	0.16	23.3	29.8	49.3	2.08	0.73	0.735	0.04	0.01	24.7	10.4	7.4	90	9.9	73
34.7371	-81.5301	9.72	2.61	7.54	1.95		10	59	2.08	0.11	0.1	0.1	0.03	40	8.1	6	98	18.5	98
30.9523	-87.1532	21.5	3.16	3.61	2.51	154	57	81	2.08	6.54	0.04	0.1	0.013	18.9	0.6	6.8	156	21.3	100
47.7215	-117.382	26.5	13.4	3.2	1.74		10	135	2.09	12.4	0.92	0.1	0.01	10.8	5.4	8.1	251	10.5	139
-20.2386	-43.86	3.54	0.49	6.83	1.17				2.09	1.14	6.457
-25.5198	-49.2287	32	4	11.9	1.9		4700		2.09	49	0.0088	0.01				6.43
32.9829	-82.8001	16.3	1.55	2.39	0.68	63.3	618	42.7	2.1	12.4	0.04	0.08	0.02	28.6	0.1	5.8	109	21	87
37.5087	-77.9708	15.5	3.96	8.02	2.5	67.3	1280	73	2.1	10.7	0.04	0.13	0.011	48.5	0.3	6.2	156	15.9	128
41.7286	-97.4191	79.4	17.6	28.1	6.15	398	2710	393	2.1	8.97	0.06	0.37	0.26	39.1	0.1	7.2	613	11.4	384
45.2855	-122.348	8.4	4.1	6	1.2		23	57.34	2.1	0.4	0.38	0.1	0.01	56	8.2	6.3	103	12.2	106
46.5727	-97.2295	75	16	3.3	0.5	130	3	270	2.1	28	1.5	0.2	0.02	21	1.4	7	455	9	283
46.485	-97.157	82	24	32	6.6		510	366	2.1	74	0.052	0.3	0.01	23	0.5	7	657	13	420
46.6144	-96.0703	0.5	0.09	130	0.7		77	331	2.1	10	0.05	0.2	0.01	24	0.4	7.2	528	9.4	336
48.3405	-103.15	111	70.6	188	8.21	992	3860	782	2.1	347	0.04	0.28	0.063	24.2	0.3	7	1620	9.1	1050
47.3244	-95.575	81	29	10	2		3400	429	2.1	4.7	0.05	0.2	0.02	22	0.1	7.3	651	12.5	319
45.4973	-123.07	21	5	5.8	1.8		120	107.36	2.1	0.4	0.05	0.1	0.01	29	0.2	7.7	179	11.7	117
42.1811	-88.3115	42.7	27.5	35.8	2.73		10	375.76	2.1	2.39	0.05	0.79	0.01	16.4	3.7	7.2	522	32.5	326
-12.6991	132.908	10	5.82	6.49	1.72			69.1286	2.1							7.47
-12.6309	132.886	0.62	0.97	2.8	0.27			6.62026	2.1	2.69341		0.08		1.72962		5.73
-28.3178	-53.5431	18	6	3					2.1	1.5	0.1166	0.1				7.8
-27.7047	-54.6242	5	0.8	44					2.1	0.72	0.066
35.5311	-90.4229	0.938	0.302	41.3	1.2	45.5	224	108	2.11	2.8	0.04	0.13	0.03	10.2		7.6	187	23.4	115
38.5838	-121.418	8.87	6.42	3.44	0.8	88.7	6	55.388	2.11	8.42	0.56	0.06	0.012	45	4.4	6.2	125	16.9	108
44.9994	-69.5031	21.3	10.2	5.48	0.9	218	10	124	2.11	7.31	0.88	0.16	0.01	10.9	2.1	8.1	196	12.6	121
39.4023	-76.35	21.8	6.84	21.2	3.2	141	1360	142	2.12	5.68	0.06	0.22	0.16	28.4	3.1	8.2	244	11.2	153
34.941	-90.499	61.4	20.4	7.16	2.2		7670	308	2.12	3.5	0.05	0.3		35.6	0.1	7.1	492	17	282
39.0702	-104.884	23.1	3.22	9.74	2.47	242	6	71	2.12	28.7	0.41	0.68	0.04	35.1	3.2	6.9	185	9.5	141
44.6796	-106.986	86	33.3	13.8	1.74	372	10	376	2.12	74	0.26	0.34	0.01	10.7	5.6	7.4	703	12	434
37.4573	-91.2129	36.1	24.4	1.77	0.42	30.4	4	240	2.12	1.45	0.173	0.02	0.018	9.47	8.5	7.6	311	16.9	187
40.4047	-78.9116	18.9	4.38	0.52	0.92		9	57.34	2.13	9.59	1.74	0.1	0.01	4.54	11	6.9	141	14.1	80
47.0194	-122.827	9.14	3.02	6.22	0.88	99	6	40	2.13	9.1	1.47	0.1	0.016	29.7	6.8	6.1	108	13.1	80
41.0865	-87.4979	69.5	19.8	1	1.32		2840	272.06	2.13	31.9	0.05	0.28	0.01	8.56	0.1	6.8	490	19.5	299
36.1095	-82.8417	68.2	16.1	1.09	1.85		3	282	2.13	5.1	1.32	0.1	0.03	9.63	5	6.9	448	15	259
33.5597	-90.1281	8.49	2.61	38.4	4.58	177	37.3	144	2.13	0.86	0.06	0.08	0.014	31.1	3.4	7.7	226	19.1	149
41.9705	-96.7068	108	29.4	18.7	3.25	671	10	400	2.13	104	0.63	0.33	0.04	32.4	5.9	7.1	783	11.7	529
38.9714	-104.687	22	1.35	17.7	1.9	170	298	80	2.13	32.6	0.06	0.51	0.13	19.4	0.1	7.5	212	12	148
-0.1375	-67.0675	3.37	1.02	4.25	3.05	35	223		2.13	3.744	0.16852			4.411
-29.4417	-52.0211	16.6		10.2	0.72		33		2.13	0.61	0.1254	0.27
38.1241	-107.037	30.9	8.52	7.46	2.74		3	134.2	2.14	7.58	0.47	0.23	0.02	37.7	1.7	7.2	246	10.6	170
34.882	-85.295	39.2	13.1	1.39	0.7	41.4	4	174.46	2.14	3.96	0.952	0.03	0.022	7.34	7.2	7.4	291	15.5	162
41.6097	-91.8118	72.7	32	78.5	5.11	769	1410	534	2.14	60.3	0.04	0.27	0.032	19.8	0.2	7.4	903	18.9	516
33.11	-86.4197	28.8	16.4	1.43	0.45	15.7	4	159	2.15	1.48	0.616	0.02	0.03	8.1	6.1	7.6	255	18.2	163
37.2378	-107.181	110	20.9	90.1	9.56	3210	2030	374	2.15	245	0.04	2.44	0.029	14	0.3	7.1	1020	25.2	538
-30.9006	-49.5008	11	2	0					2.15	0	0.3938	0.1				6.7
34.008	-90.0503	2.4	0.945	53	3.08	98.1	900	148	2.16	2.09	0.04	0.08	0.03	25.9	0.9	6.4	253	19.8	182
30.9371	-89.6984	3.4	1.07	4.92	1.9	79.3	564	19	2.16	8.19	0.04	0.08	0.017	41.3	0.2	5.5	61	21	75
32.3817	-86.2452	2.19	1	1.81	0.87		15.6	9	2.16	3.7	0.12	0.1	0.02	12	4.6	5.2	38	19.6	29
-23.9128	-53.3995	3.82	0.73	2.8	3.1		10		2.16	1	0.7502					6.76
32.3586	-85.9284	11.3	0.762	4.22	2.24		4840	59	2.17	0.64	0.03	0.2	0.07	33	0.2	6.4	108	20	72
37.4692	-93.7112	61	29.4	1.5	0.3	38.4	10	324	2.17	6.93	0.659	0.08	0.02	9.73	7.2	7	490	16.4	280
-27.5575	-53.1031	5	1.6	75					2.17	3.77		0.3						23.3
30.9955	-85.4083	39.9	7.69	4.95	1.06	299	140	143.96	2.18	9.09	0.04	0.1	0.03	23.5	0.1	7.5	252	23.8	155
45.3929	-122.536	8.77	6.34	5.35	1.42		19.4	67	2.19	0.1	0.08	0.1	0.03	32.5	0.4	6.5	122	12.6	93
37.408	-93.6832	71.6	15.6	4.36	5.31	102	10	291	2.19	12.1	1.63	0.04	0.026	9.48	4.5	7.1	485	24.3	275
-30.2856	-53.7633	4	1	57					2.19	13.2	0.0396	0.6						19.5
36.7807	-80.5542	20.2	6.64	2.57	0.75		3	88	2.2	3.12	0.36	0.1	0.01	25.3	5.6	7	175	13	125
41.9762	-78.2406	12	5	3.7	0.8		3	52.46	2.2	11	0.23	0.1	0.03	8.9	3	6.6	120	11.1	82
46.5727	-97.1993	95	26	5.3	3.8		4400	317	2.2	100	0.05	0.1	0.05	29	0.1	6.7	650	9.4	413
38.6148	-77.3436	23.1	10.8	9.02	3.96	117	3900	160	2.2	3.68	0.04	0.14	0.03	45	0.9	6.8	239	17.6	169
46.4791	-97.4904	77	19	2.3	0.6		580	305	2.2	27	0.051	0.2	0.01	27	0.1	7	484	13.4	307
41.5045	-74.4721	51	11	15	1.5		390	231.8	2.2	19	0.05	0.1	0.02	15	0.1	7.4	383	11.2	227
41.6981	-90.5844	42	21	14	1		240	268	2.2	2.3	3.2	0.5	0.01	12	0	7.2	422	12.3	229
39.9429	-79.6445	25	7	6.8	1		130	120.78	2.2	14	0.05	0.2	0.02	8.8	0.2	7.2	220	14.9	128
-28.3183	-53.5814	10	4	53					2.2	1.83	0.1364	0.4				9.3
45.2307	-121.272	15.5	8.85	11.9	2.9	126	5	111	2.21	1.4	0.842	0.17	0.015	67.2	10.8	7.2	191	15	159
37.0608	-94.12	27.9	12.6	2.51	1.19	71.8	4	126	2.21	13.2	0.04	0.17	0.012	9.69	0.2	6.8	222	14.6	133
32.8665	-86.7105	0.886	0.583	1.96	0.57	6.46	10	6	2.21	0.18	1.02	0.01	0.01	9.28	9.2	5	30	17.9	26
45.1359	-92.9767	52.5	19.4	4.17	0.9	54	10	236	2.21	10.6	0.504	0.13	0.01	27.7	4	7.8	381	12.3	244
37.3208	-81.2922	41.9	18.5	10.7	0.92		257	227	2.21	15.3	0.05	0.14	0.03	21.5	5.9	6.8	399	11.9	220
42.0956	-97.3156	102	20.2	17.9	5.61	559	460	356.24	2.21	88	0.05	0.24	0.05	42.6	0.4	7.2	710	14.8	466
32.7443	-82.2705	48	0.988	2.29	0.66	55.7	4	139.08	2.22	0.84	0.096	0.06	0.03	19	2.1	7.3	234	20.3	139
31.2873	-84.4639	46.1	0.419	1.3	0.14	21.7	8	130.54	2.22	0.61	0.414	0.01	0.021	6.86	7.1	7.4	214	20.8	85
46.4373	-114.163	16.1	5.96	2.85	1.97	66.2	10	78	2.22	2.74	0.57	0.17	0.01	28.9	5.5	6.5	132	9.6	109
34.6611	-87.4849	50.9	1.93	1.34	0.76	64.6	12.2	157	2.22	2.31	0.857	0.04	0.014	8.81	2.4	6.5	256	14.9	156
43.3941	-94.8339	228	71.7	58.4	5.52	1070	1780	495	2.22	549	0.06	0.44	0.085	24.2	1.1	6.8	1570	9.8	1260
47.4815	-122.2	14.2	3.75	4.44	0.61	68	5	61.9	2.22	5.72	0.345	0.04	0.01	14	5	6.5	119	11.8	80
36.4263	-119.753	32.6	0.831	32.9	0.24	222	15.8	175.68	2.22	7.49	1	0.1	0.03	20.1	0.8	7.5	315	22.2	199
33.1251	-89.4667	6.96	2.17	3.8	2.69	193	2160	37	2.23	5.88	0.04	0.04	0.03	36.7	6.8	5.5	86	20	86
-3.13056	-60.0053	0.622	1.953	1.169	12.523	27	10	21.73	2.233	0.558	1.3893	0.078		1.032
36.8321	-77.9575	11.7	3.66	9.3	3.83	113	1580	72	2.24	5.38	0.06	0.14	0.015	45.3	1.4	6.6	140	19.7	119
35.9828	-81.2189	1.8	1.46	1.47	0.75		10	11	2.24	0.25	1.34	0.1	0.02	10.3	8.4	5	32	21.5	33
39.1232	-77.2732	4.26	2.01	3.9	0.46	35.7	4	27.8	2.24	0.2	0.778	0.04	0.03	16	9.4	6.1	60	15.2	45
33.9954	-85.0577	37.6	10.9	1.89	0.53	42.4	4	150.06	2.25	3.96	0.545	0.03	0.047	8.75	5	7.6	2700	16.8	150
35.2148	-85.1829	28.1	14.5	1.22	0.58	18.4	4	151.28	2.25	1.95	0.739	0.02	0.021	8.23	8.3	7.5	242	16	153
37.0324	-77.1102	61.9	4.97	4.08	3.51	612	4	215	2.25	5.22	0.04	0.08	0.015	32	0.1	7.6	345	16.8	187
-23.4367	-51.8912	21.04		3.58	1.11		1		2.25	3.9	0.132	0.14				6.9
34.2581	-85.1202	27.8	15.6	1.6	0.34	17.6	4	147.62	2.26	1.39	0.632	0.02	0.026	8	7.1	7.7	253	16.2	137
33.4849	-81.1479	45.9	2.12	4.49	2.74	165	155	149	2.26	6.03	0.04	0.07	0.012	37.9	0.1	7.5	254	20.7	176
41.8443	-75.1176	25.1	4.13	9.22	0.79	239	52.6	114.68	2.26	3.45	0.02	0.08	0.03	7.19	0.2	7.9	190	13.8	104
42.3127	-88.4239	66.6	40.9	8.07	1.35	367	791	400.16	2.26	23.9	0.05	0.44	0.09	21.7	0.05	7.4	604	11	376
39.4348	-122.937	1.98	1.45	65.5	0.23	24.6	5.1	187	2.26	2.89	0.04	0.3	0.017	18.8	0.2	7.1	294	15.5	194
-19.8692	-43.9853	11.33	3.94	8.65			1790		2.26	1.64	0.1078			8.133				23
46.9295	-117.282	20.9	12.5	19.4	2.94	105	308	163	2.27	2.92	0.04	0.46	0.03	56	0.4	7.7	280	14.9	203
39.522	-121.87	60.1	41.1	23.3	0.83		3	423.34	2.27	16.6	0.21	0.15	0.05	50.6	0.2	7.4	649	18.9	423
47.7742	-117.515	30.8	13.7	3.52	1.99		87.4	144	2.27	21.5	0.05	0.1	0.01	11.2	0.1	8.2	276	11.5	159
32.1242	-89.4005	2.65	0.783	71.6	3	79.4	445	201	2.27	11.8	0.04	0.06	0.03	35.5	0.5	6.8	344	26.7	225
-20.4647	-45.97	1.44	0.62	28	0.92		50		2.27	0.1	0.011			13.414	4.96
45.0577	-93.327	15	3.77	10.6	2.45	38.4	386	87.5	2.28	1.26	0.04	0.14	0.01	25.6	0.3	6.6	209	17.9	128
44.6701	-106.992	68.9	25.6	8.63	1.4	271	10	320	2.28	25.1	0.04	0.32	0.01	12.8	1.7	7.3	557	10	320
38.495	-92.1003	75.6	38.3	5.36	1.28	85.7	40.2	388	2.29	18.8	0.04	0.09	0.027	11.3	0.2	7.1	592	17.6	338
31.3778	-84.4122	5.12	0.393	1.89	0.62	5.25	7.7	18	2.29	1.02	0.11	0.17	0.02	12.1	7.7	5.7	34	21.6	45
39.0056	-119.836	29	5.9	9.7	1.3		11	127	2.3	2.4	1.7	0.1	0.02	24	2.7	7.3	224	13.2	139
38.9105	-119.8	26	9.1	12	3.6		1500	140	2.3	13	0.05	0.2	0.05	38		7.4	248	14	156
41.702	-73.496	11	3.5	2.8	1.9		3	43	2.3	10	0.05	0.1	0.01	8.4	6.8	7	112	9.7	62
43.1992	-75.0318	66	5.5	5.6	0.8		3	224.48	2.3	8.9	0.09	0.1	0.02	9.6	3	7.2	365	15.9	210
42.4565	-92.785	86	51	95	7.5		1300	456	2.3	250	0.05	0.8	0.03	7.9	0.3	6.9	1120	12.9	750
33.7184	-84.4791	3.6	1.4	4.3	1.1		8	27	2.3	0.8	0.05	0.1	0.02	23	5.5	5.4	58	16.3	53
44.7252	-93.1362	69	24	3.1	2		280	300.12	2.3	28	17	0.1	0.06	19	0.1	7.5	522	12.1	260
46.9473	-117.334	25	8	12	1.9		9	149	2.3	3.4	1.5	0.2	0.04	48	4.1	7.1	250	10.5	180
41.2968	-74.3318	23	7.5	29	0.9		17	161.04	2.3	29	0.05	0.2	0.01	11	0.1	7.8	287	10.4	178
-16.6	-46.6	9.8	9.8	0.8	1.9			96.4	2.3	4.5	0.044
-28.8581	-52.2561	13.9	6.53	9.8	1.02		30		2.3	5.3	0.0044	0.19				7.1
47.3424	-122.046	13.4	4.5	8.38	0.76	74.8	5	67.8	2.31	8.82	0.435	0.04	0.014	13.7	6	6.4	137	14.3	87
38.5427	-106.918	55.5	8.43	3.37	1.84	219	6	190	2.31	16	0.78	0.19	0.02	15.7	6.1	7.7	333	10	195
33.6568	-86.5914	40.4	3	1.14	0.49	29.6	4	120	2.32	5.77	0.716	0.04	0.025	8.85	6	6.4	196	17.4	125
40.7859	-78.9658	34.5	7.23	6.24	1.66		1740	161.04	2.32	9.89	0.05	0.18	0.03	6.8	0.1	7	273	13.2	153
-22.1133	-45.0578	65.03	28.86	59.35	71.55		970	676.12	2.32	2.7	0.0066	0.59		6.076
44.3797	-69.9785	15.2	2.44	11.2	0.88	120	8.9	69	2.33	9.36	0.02	0.98	0.01	12.3	0.05	8.3	141	11.8	86
61.5974	-149.429	40.5	5.6	3.63	0.9		10	157	2.33	3.81	0.15	0.1	0.01	12.3	0.2	8	237	4	147
37.81	-80.5017	51.2	23.9	8.42	0.89		4.6	206	2.33	83.3	0.78	0.92	0.03	12.3	2.5	7.3	475	13.5	307
31.7293	-83.4118	53	1.48	1.72	0.5	45.7	416	163	2.34	0.27	0.04	0.05	0.02	20.8	0.7	7.4	261	22	192
43.5044	-94.085	154	56.4	78.9	4.99	899	1780	385	2.35	447	0.04	0.33	0.06	9.46	1.3	6.7	1410	10.2	936
-25.4905	-49.2156	51.87	0.32	48.2	1.2		80		2.35	142.6	0.0088	2.44				8.5
39.9441	-74.1462	3.77	1.19	22	5.3	49.7	1540	69	2.36	5.78	0.04	0.28	0.01	18.5	0.3	6.6	137	14.7	97
39.1693	-119.753	22.6	2.6	20.7	0.94	201	5	116	2.36	6.66	0.22	0.06	0.01	24.5	0.7	8.2	182	15.4	122
39.3091	-102.428	36.4	7.08	12.3	3.21	391	10	156.16	2.36	6.07	3.47	0.9	0.03	32.8	8	7.5	291	15.2	201
38.7874	-77.8199	14.8	4.99	4.98	0.83	73.7	4	65.4	2.36	7.14	1.4	0.07	0.03	28.2	4.9	6	141	14.4	104
39.3468	-104.889	61.7	6.03	6.52	3.43	616	48.6	102	2.36	97	0.06	0.7	0.07	35.2	1.8	7.3	377	12	284
38.3256	-80.7152	82.3	34.8	13.1	2.3		23600	201	2.36	258	0.05	0.1	0.07	14.6	0.1	6.5	804	12.8	544
41.3516	-98.5131	76	9.23	7.69	4.55	354	10	287.92	2.36	5.67	2.13	0.15	0.03	58	7.7	7.5	460	13.2	328
35.5095	-86.8288	104	16.1	3.01	1.95		1690	373	2.36	26.2	0.05	0.25	0.02	7.26	0.1	6.7	614	17.3	351
-23.0047	-52.9342	0.625	0.308	1.32	3.63	12	105		2.36	0	1.44188	0.01	0.016	4.487
-24.205	-51.6626	7.66	1.07	2.4	0.3		170		2.36	1	0.0594	0.08				7.58
-29.4414	-52.0236	20.3		5.95	0.94				2.36	1.75	0.1958	0.1
-28.7503	-51.6969	16	5.2	9.1	1.2		300		2.36	1.84	0.1628	0.2		22.903		7.4
46.0453	-118.383	15.6	4.7	17.5	3.59	40.7	22.4	106	2.37	3.14	0.04	0.58	0.019	67.3	0.4	8	187	23.7	165
42.8611	-108.719	73	27.2	45.2	3.61	694	10	277	2.37	153	0.06	0.38	0.02	15.3	1	7.4	760	15	492
44.7599	-107.089	120	88.7	89.2	2.86	462	8.6	458	2.37	464	1.29	0.29	0.02	13.7	5.7	7.2	1570	13.5	1100
39.5661	-95.93	479	127	41.9	5.65	2660	18.2	359	2.37	1610	0.03	0.64	0.028	32	3.2	6.8	2640	18	2580
30.8639	-89.3944	0.824	0.498	2.09	1.23	14.4	6.1	7	2.38	0.63	0.05	0.08	0.011	19.4	7.5	5.1	24		36
42.107	-97.4478	74.9	12	9.32	5.55	358	8	236.68	2.39	52.1	1.42	0.26	0.04	46.5	0.3	7.4	504	12.8	357
33.9759	-84.443	9.2	2.5	2.7	1		4	38	2.4	0.7	1.3	0.1	0.03	20	7.2	6.2	76	17.7	55
33.1106	-82.0267	13.4	0.918	4.21	1.3	51.6	1060	39.04	2.4	10.1	0.04	0.11	0.05	17.6	0.2	6	102	22.6	76
30.5003	-90.4617	0.219	0.042	63.8	0.28	2.5	22.8	143	2.4	8.23	0.04	0.59	0.03	40.6	0.3	8.3	274	33.1	203
46.4136	-95.8084	61	18	2.8	1.7		48	243	2.4	11	8	0.1	0.02	22	4.3	7.4	457	8.8	267
41.8637	-78.3272	33	11	16	1.3		200	165.92	2.4	20	0.05	0.2	0.04	13	0.2	8	306	10.5	182
43.9864	-88.049	16	8	28	1.4		40	149	2.4	8.4	0.05	0.3	0.01	13	1.5	7.8	244	15	147
35.8454	-84.1384	48.9	1.14	1.31	0.68	32	4.6	153	2.4	0.25	2.35	0.02	0.011	7.48	8.9	7.3	263	16.3	157
42.3292	-92.788	140	95	33	7.2		1800	306	2.4	550	0.05	1.6	0.01	7.9	0.1	6.9	1360	12.6	1050
46.5444	-97.1356	93	27	3.4	3.7		1100	387	2.4	42	0.05	0.3	0.03	28	0.1	6.8	626	10.3	373
47.0172	-117.415	30	8.6	15	0.8		4	174	2.4	1.9	5.1	0.2	0.04	51	6.9	7.2	283	14.2	200
-19.2306	-43.0242	3	0.72	5.9	1.7		390		2.4	0.2		0.54
-19.2911	-42.8281	3	0.72	5.9	1.7		390		2.4	0.2	0.0396
-20.0864	-44.1283	27.4	12.3	0.61	0.87		3880		2.4	2.36	0.1342	0.16		4.908				22
-28.7911	-53.1614	17	5	2					2.4	1.1	0.0858	0.1
39.5444	-75.9564	0.433	0.239	1.52	0.33	2.44	8	1	2.41	0.69	0.21	0.17	0.02	7.07	8.5	4.5	18	15.4	21
30.5178	-89.0611	1.4	0.141	72.5	0.59	37.9	29.6	185	2.41	9.93	0.04	0.33	0.014	28.4	0.2	8.3	329	23.3	219
39.307	-104.456	8.1	0.47	59.4	1.83	129	43.1	168	2.41	15.6	0.06	0.97	0.054	11.8	0.5	8.8	304	14.2	164
33.0534	-84.3058	6.44	2.1	8.45	2.28	90.5	4	43.92	2.42	1.65	0.986	0.09	0.03	44.3	4.3	5.7	90	18.4	91
34.1851	-83.9233	25.7	4.65	2.37	1.7	92.6	4	93.94	2.42	1.6	0.98	0.06	0.03	13.8	5.7	6.6	173	16.7	112
30.4719	-89.0741	0.635	0.067	66.7	0.29	9.03	6.1	150	2.42	9.08	0.04	0.23	0.013	25.9	0.6	8.5	289	25.2	207
41.3782	-100.355	34	4.55	8.48	6.07	171	8	134.2	2.42	4.67	2.45	0.3	0.03	50.8	6	7.6	244	13.9	177
29.2586	-82.1473	32	0.517	1.77	0.1	25.9	10	92	2.42	2.04	0.29	0.1	0.03	6.58	6.7	7.8	178	25.4	95
39.7984	-96.0426	77.4	25.9	33.8	2.09	342	3.3	432	2.42	30.3	9.57	0.48	0.057	30.7	4.6	7.3	759	18.2	484
39.0929	-104.782	22.4	2.27	32.3	2.01	183	555	150	2.43	10.2	0.06	1.33	0.054	15.8	0.1	8	269	13.3	164
37.0984	-94.2512	57.4	8.47	2.65	0.18	64.2	10	200	2.44	5.12	1.73	0.06	0.028	9.27	10.2	7.4	356	17.5	200
30.1589	-92.0103	19.9	7.04	21.3	6.19		10	150	2.44	1.64	0.38	0.24	0.04	41.3	1.3	6.6	250	19.9	178
39.2626	-104.565	23.8	3.31	6.89	1.88	241	6	93	2.44	6.31	0.76	0.43	0.06	39.1	6.3	7.2	174	11.5	130
34.2393	-82.1921	45.7	4.37	16.5	2.8		10	106	2.44	74.9	0.05	0.27	0.03	30.5	0.1	7.6	334	17.5	243
36.6431	-81.9231	85.9	30.5	13.9	1.38	1040	338	234	2.44	165	0.046	0.14	0.056	25	0.1	7	645	14	439
42.0136	-84.3971	88.7	32.1	8.66	1.61		1360	415	2.44	30.5	0.05	0.83	0.06	17.2	0.2	7	667	15.8	395
44.8802	-69.2026	15.2	11.6	36.2	0.58	1090	26.1	174	2.44	18.4	0.02	0.13	0.013	11.4	2.4	8.1	301	11	178
35.03	-90.1107	50.2	26.8	10.4	0.34	86.4	7	308	2.44	6.74	0.592	0.28	0.024	17	4.9	6.6	469	18.3	262
34.355	-109.993	18.6	8.53	8.84	2.69	133	10	109	2.45	7.92	0.287	0.08	0.027	25.4	6.8	8.2	198	16.5	122
33.1257	-88.0823	18.2	4.5	11.2	8.63		238	112	2.45	7.6	0.05	0.1	0.02	13.5	0.05	7.5	209	18.7	139
35.3412	-89.8565	29.8	14.3	8.81	1.49	163	1270	172	2.46	3.26	0.06	0.17	0.034	14	0.6	6.3	282	16.9	156
43.4461	-89.7315	33.5	15.8	2.64	0.77	36.1	4	166	2.46	10.5	0.58	0.05	0.01	11.3	4.6	7.8	278	13.5	164
47.0897	-117.045	14.6	9.9	14.9	3.63	190	566	129	2.46	2.54	0.06	0.45	0.03	49.4	0.3	7.7	205	20.9	163
44.6656	-88.2244	55.9	33.3	4.49	2.64	755	737	366	2.46	10.8	0.04	0.45	0.03	10.4	0.1	7	522	10.5	297
36.6903	-78.1488	5.41	2.07	5.95	1.93	44.2	6	36	2.47	0.56	0.92	0.08	0.026	37.4	5.9	5.6	75	19.4	76
43.734	-72.257	44.1	4.5	3	3.35	206	678	122	2.47	29.2	0.04	0.07	0.01	9.42	0.4	7.9	271	16.8	154
31.1143	-89.3984	10.8	5.11	8.19	1.72	86.2	6220	40	2.47	42.9	0.07	0.08	0.015	49.6	0.4	5.7	166	24.5	151
39.0453	-104.804	43.9	5.33	24.1	3.93	446	175	146	2.47	62.4	0.06	1.15	0.06	10.3	0.6	7.8	379	12.5	225
38.0921	-107.716	84.9	4.67	8.12	1.05		3	95.16	2.47	168	0.16	0.39	0.1	9.07	5.7	7.5	485	9.7	331
32.6567	-81.7005	39.3	5.27	5.75	1.53	209	28.1	150.06	2.48	4.85	0.06	0.34	0.016	65.1	0.4	7.3	252	21.3	212
33.4302	-79.9738	39.1	1.98	3.08	2.45	91.2	6	135.42	2.48	3.82	0.06	0.1	0.014	37	0.1	7.7	228	20.1	163
39.1969	-104.495	20.7	3.11	6.24	1.52	187	6	77	2.49	6.33	1.25	0.32	0.05	39.4	9.4	6.7	159	11.2	128
33.9929	-79.5576	0.512	0.153	32.7	2.93	5.73	4	72	2.49	8.24	0.04	0.66	0.018	27.6	0.2	8.5	155	20.2	121
46.7404	-117.013	22.1	7.08	50.3	4.64	491	524	223	2.49	3.28	0.04	1.35	0.029	77.7	0.1	7.2	352	23.7	256
44.4345	-70.2061	17.8	4.86	7.6	1.07	184	21.5	85	2.49	12	0.02	0.57	0.01	16.5	0.1	8	172	12.8	102
-19.5514	-44.2572	10	3.6	8.8	1.1		2150	77.71	2.49	1.2	0.022	0.05
35.9681	-92.2312	32.1	14.6	9.49	1.74	364	4	165	2.5	17.3	0.04	0.58	0.017	11.2	0.3	7.5	300	20.1	174
37.3206	-106.075	34	5.9	7.4	1.4		7	28	2.5	92	1.4	0.3	0.02	18	7.3	7.7	276	12	175
42.9151	-74.5388	34	6.1	110	6.5		12	380.64	2.5	37	0.05	1.2	0.02	5.5	0.1	7.4	659	10.2	344
38.0833	-106.137	37.4	6.57	13	3.33	298	4	169	2.5	9.56	0.792	0.21	0.041	38.4	4.7	7.1	266	11.6	191
42.9936	-75.3096	69	12	1.3	2		16	264.74	2.5	8.7	0.13	0.1	0.01	4.5	2.6	6.9	412	8.9	200
47.1174	-122.38	14	6.3	5.7	2.1		83	82.96	2.5	4.9	0.07	0.2	0.02	28	0	7.9	151	13	92
35.8325	-106.164	19.7	3.28	94.3	2.93	493	4	317	2.5	12.5	0.625	0.52	0.039	35.6	13	7.3	489	27	345
47.0397	-119.815	31	11	20	1.8		3	177	2.5	21	1.2	0.9	0.02	40	3.5	7.8	328	16.1	214
-36.3438	146.291	4.1	9.8	14	1.1			101.072	2.5	1.1984						7.8			124
-20.8333	-42.625	44.8	7.68	15.87	3.12		400		2.5	115	0.0132	0.35
-21.6519	-54.4311	0.77	0.02	88.2	0.7	22	5		2.5	1	0.0704	0.84		12.017				25.9
-24.9354	-53.3318	11.86	1.74	2.7	0.72				2.5	1	0.0198	0.1				8.09
-25.9671	-48.8968	9.32		9.1	2.1		90		2.5	0	0.1078	0.52				6.91
-23.4321	-51.9584	12.54		8.5	0.86		9		2.5	4	0.418	0.2				6.88
-30.1167	-55.3833	2.4	1.2	0.7				8.5	2.5	1.4	0.374							24
-29.9214	-51.7833	66	4.4	60	6.4		120		2.5	259				10.283		7.8
-29.3481	-50.8844	12	1.9	17	1		20		2.5	0	0.55	0.27				7.5
-27.9014	-52.2639	12.1	2.5	3.16	0.98		70		2.5	0	0.5588	0.01				7.22
-29.7353	-56.9658	17.4	5.7	13	0				2.5	0		0.33				7.8
-27.9497	-52.2244	21	2.9	2.56	0.64		70		2.5	0	0.4818	0.12				7.71
35.667	-88.8323	2.46	0.98	3.31	0.85	21.6	10	15	2.51	1.39	1	0.02	0.02	14.8	7.6	5.5	40	17.6	47
38.4433	-81.7244	6.68	1.05	85.8	1.4		41.6	241	2.51	1.92	0.05	1.06	0.01	7.73	0.1	7.9	422	14.8	237
38.0517	-107.305	52.6	6.06	31.8	0.24		27.6	142.74	2.51	94.7	0.78	1.32	0.04	10.2	4.4	7.8	440	11	286
42.599	-91.9348	63	12.4	8.04	0.66	153	353	253	2.51	15.1	0.04	0.35	0.023	29.3	0.8	6.9	416	13.5	271
41.0231	-87.6491	46.8	13.6	3.1	5.28	35.2	3.2	224.48	2.52	11.2	2.4	0.1	0.026	7.04	3	7.8	325	19.6	194
-22.4983	-54.8653	21.6	5.6	5.8	1	530	20		2.52	0.44	1.7688	0.06		22.463				29
35.162	-90.3279	62	20.4	10.2	2.98		9600	318	2.53	0.1	0.05	0.34	0.06	28.7	0.1	7.2	522	17.5	279
38.0255	-80.9867	9.3	4.41	0.92	1.78		1810	41	2.53	9.06	0.05	0.1	0.01	7.26	0.3	5.5	101	12.6	64
44.6178	-92.4401	72.8	36.9	2.29	1.55	56.5	60.1	376	2.53	13.2	0.347	0.1	0.018	14.7	0.5	7.4	571	12.2	326
36.2038	-115.984	44.7	23.2	4.2	1.12	344	4	234	2.55	24.2	0.411	0.16	0.03	11.1	5.9	7.1	406	23.6	229
37.4732	-76.7263	2.12	0.637	104	6.62	30.5	4	296	2.55	2.94	0.04	1.48	0.026	15.4	0.059	8.6	476	17.1	301
45.7028	-87.5222	58.7	27.3	2.62	2.77	341	181	290	2.56	14	0.04	0.18	0.03	9.94	0.2	7.5	469	9.3	246
34.6312	-86.7251	29.6	2.69	1	0.23		10	98	2.56	0.46	1.36	0.1	0.03	8.41	7.1	6.5	172	17	97
37.7406	-79.3531	24.6	11.7	1.02	2.68	60.7	4	138	2.56	3.84	0.763	0.17	0.025	12	8.5	7.8	213	12.4	129
30.7855	-90.2926	0.104	0.29	1.97	0.41		5.9	3	2.56	0.11	0.05	0.2	0.02	9.46	6.3	4.8	17	20	16
44.662	-106.995	58	45.1	17	1.94	577	10	410	2.57	20.2	0.52	0.34	0.01	14.3	5.8	7.3	657	10.5	371
47.2037	-117.914	28.6	14.7	16.2	3.68	112	73.5	178	2.58	7.72	0.04	0.3	0.05	43.2	0.7	7.7	298	16.5	192
36.9238	-80.9468	8.61	4.93	1.23	1.45	7.66	4	49	2.58	0.5	0.414	0.03	0.019	8.39	8.4	6.6	92	12.6	60
43.0636	-83.0299	52.2	50.5	25.6	2.84	1560	940	437	2.58	21.4	0.06	1.41	0.038	21.2	0.3	7.2	694	12.1	391
41.6767	-90.7667	68.4	22.2	7.93	1.03	183	7180	373	2.58	0.18	0.06	0.3	0.019	22.5	1.6	7	558	13.7	308
46.4968	-114.1	29.1	5.49	10.1	2.78	51.3	10	133	2.59	5.15	0.72	0.16	0.02	16.7	5.6	6.9	226	11.8	146
-21.3653	-46.94	12.8	5	4.21	0.62		300		2.59	1	0.1452	0.22
-25.9817	-49.3252	8.3	2.06	12.8	2		50		2.59	12.5	2.244	0.64				6.55
36.266	-115.283	51	25	4.8	1.1		4	239	2.6	37	0.35	0.2	0.05	14	5.7	7.5	439	19.5	261
31.17	-90.3747	1.26	0.595	2.68	0.84	8.39	4	10	2.6	0.26	0.221	0.02	0.022	14.7	8.6	5.5	27	20	25
37.1158	-77.8097	12.8	7.66	10.6	8.24	81.7	352	104	2.6	6.34	0.03	0.56	0.01	48.8	0.2	6.7	188	16.7	148
41.3417	-91.1939	58	23	90	2.8		300	547	2.6	0.1	0.05	0.2	0.01	12	0.1	7.5	801	13.5	461
41.4454	-72.5281	3	1.3	2.8	0.3		8	7	2.6	9.8	0.05	0.1	0.01	8.6	9.8	5.6	50	11	37
35.6451	-90.2493	66.7	13.5	6.83	1.39		6170	289	2.6	23.8	0.05	0.13	0.06	30.3	0.1	7.1	485	17.5	286
-12.6994	132.893	0.37	0.16	2.8	0.28			3.86486	2.6	1.79461				1.96335		5.27
-12.6864	132.906	25	3.3	6.8	2.1			108.753	2.6							6.55
-12.6283	131.221	32.4	20	1.6	0.2	10.2		140.208	2.6	39.5473	0.0221	0.2	0.016	5.65633		8.2			236.457
-28.9253	-51.5406	6.87		42	0.98				2.6	3	0.484					7.86
-29.6878	-52.4236	10.3	2.6	55	0.2				2.6	11.7		0.5
42.9303	-100.754	50.8	7.83	10.7	9.13	278	56	206.18	2.61	6.75	1.5	0.38	0.03	56.5	6.6	7.6	346	12.5	249
31.1309	-85.4538	41.5	0.995	1.76	0.36	20.9	4.5	126.88	2.61	0.84	0.496	0.19	0.018	7.64	6.7	6.8	228	22	124
-28.8403	-51.6864	19		14.2	0.94				2.61	1	0.396	0.3
42.0407	-111.434	55.7	20	3.48	0.59	67.9	4	248	2.62	5.78	0.291	0.05	0.03	8.05	7.8	7.6	374	8.2	219
45.517	-87.6972	58	25.7	1.59	0.77	41.9	1010	302.56	2.62	17.1	0.05	0.08	0.1	10.9	0.1	7.1	492	8.4	304
47.5137	-122.56	12.1	10.1	6.19	2.14	42.5	61.4	87.4	2.63	10.3	0.04	0.06	0.01	30.8	0.4	8	164	10.8	111
45.6851	-88.0193	34.9	10.3	3.58	1	26	4	149	2.63	10.3	0.04	0.02	0.01	10.1	7.7	8.4	253	8.9	142
-20.6369	-55.3011	3.1	2.91	3.28	3.2	50	10		2.63	0.26	0.2772			11.577				23.3
34.6919	-87.5645	55.4	1.95	1.62	0.33	77.2	3.2	160	2.64	0.61	4.33	0.08	0.025	10.1	3.4	7.3	286	18.1	174
35.3411	-89.8558	30.7	15.1	8.99	1.42	183	1720	181	2.64	3.55	0.04	0.17	0.037	14.5	0.1	6.6	289	17.2	168
38.5235	-106.977	44	7.76	3.71	1.57		5.4	156.16	2.64	13.1	0.08	0.16	0.02	12.9	1.7	7	281	13.8	154
31.0924	-83.3227	31.9	12.6	2.88	0.94	132	13.3	142	2.64	19.4	0.04	0.25	0.023	34.3	0.6	7.8	267	21.2	170
42.5357	-91.9394	48.9	10.6	6.84	1.39	268	6320	236	2.64	11.1	0.19	0.3	0.03	17.2	3.3	6.8	387	13.9	221
-27.9844	-54.8442	1.2	1.1	100	0				2.64	5.4	0.055	1.3
33.8304	-80.629	3.84	1.16	10.4	7.88		562	37	2.65	10.7	0.05	0.26	0.02	11.2	0.1	6.6	107	20.5	71
40.026	-88.725	101	42.8	45	2.86	494	2230	644	2.65	0.08	0.04	0.33	0.06	21.5	0.3	7.2	869		535
36.8836	-94.0974	53.4	8.75	2.21	0.41	47.2	6	182	2.65	20.2	0.8	0.1	0.021	8.08	1.6	7.6	332	16.2	209
47.8915	-117.381	48.2	10.7	4.39	2.12		10	174	2.66	10.3	3.27	0.17	0.02	18.9	6.7	7.7	331	11.1	221
41.5586	-99.2413	70.3	10.2	10.6	6.39	317	4	246.44	2.67	16.4	2.11	0.24	0.031	57.6	0.04	7.3	429	13.6	305
31.0402	-83.1918	32	14.2	4.02	1.26	56.2	4	142.74	2.67	20.8	0.04	0.35	0.03	41.5	0.3	7.6	264	22.1	180
35.3017	-77.7292	4.38	4.63	12.6	9.68	48.1	472	80	2.67	2.38	0.04	0.13	0.019	36.7	0.05	6.6	140	18.5	107
-27.3778	-53.2067	5	2	74			810		2.67	16.6	0.0066	2.9				9.4		20
33.8647	-90.9762	77.3	25.3	7.58	2.06		6160	378	2.68	1.18	0.05	0.24	0.06	25.7	0.1	7.2	593	19	335
32.7685	-84.8566	21.9	4.26	9.17	1.62	84.2	4	98.82	2.68	3.9	0.381	0.22	0.03	37.4	2.2	6.5	718	18.9	134
37.332	-93.9264	41.2	22.2	5.76	1.77	262	10	234	2.68	4.28	0.04	0.36	0.022	8.65	5.3	7.3	387	19.4	214
41.244	-98.8012	85.2	14.6	14.3	9.9	748	4	335.5	2.69	20.5	1.16	0.22	0.031	65.4	3.7	7.1	566	13.4	380
26.3746	-80.2205	129	1.42	2.65	0.63	912	528	375	2.69	8.44	0.02	0.55	0.059	6.66	0.2	6.8	590	22.2	379
38.3079	-76.4875	27.8	13.2	6.79	10.6	149	8.1	170	2.69	7.01	0.04	0.26	0.024	52.5	0.3	8	274	17.4	198
-1.33472	-48.2342	0.4	0.206	1.41	0.739		11		2.69	0.84	0.4598	0.009		1.197				29
44.9278	-120.733	13.2	4.61	14.3	3.43	68.6	5	87	2.7	4.4	0.871	0.45	0.024	68.7	7.4	7.3	161	15.3	154
31.9393	-88.4553	20.1	3.27	32.6	3.78	165	264	141	2.7	10.8	0.04	0.07	0.03	40.6	0.2	6.6	259	21.5	188
33.6118	-86.1139	40.4	12.6	1.99	0.45	28.4	4	174	2.7	1.4	0.708	0.02	0.021	8.69	6.8	7.5	266	20	158
30.828	-84.9144	43	0.55	2.2	0.2		5	126	2.7	0.6	0.51	0.1	0.03	6.1	7.5	7.5	222	21.7	120
34.2092	-90.6599	61.9	17.9	10.2	3.21		8400	299	2.7	12.2	0.05	0.32	0.07	42	0.1	7.1	512	17.5	305
46.5225	-95.5639	56	12	1.3	2.5		26	222	2.7	3.2	0.78	0.1	0.01	20	0.1	7.4	368	9.3	196
45.4114	-123.066	29	9.4	7.7	1.4		38	147.62	2.7	2.1	1.2	0.2	0.03	55	1.8	7	250	13.1	190
39.6311	-74.9202	1.6	0.97	2.1	0.7		6	0	2.7	9.3	0.16	0.1	0.01	4.7	4.6	4.3	41	15.2	24
43.1983	-94.2189	104	35.5	40.2	8.41	752	383	469	2.7	127	0.04	0.7	0.06	7.22	0.4	7	890	10.2	494
31.123	-90.469	1.92	0.875	2.89	1.47		10	16	2.7	0.36	0.04	0.2	0.03	19.2	6.3	5.3	36	21.6	51
-12.4823	131.128		1.8					5.05968	2.7							5.54
-27.1033	-52.6497	2.4	0.96	22.8	0.67				2.7	0.49		0.09		13.022		9.5
-27.5989	-50.1711	29.6	15.84	8.9	3.4		80		2.7	53				15.798		8.31
41.0978	-97.3681	62.3	13.2	34.9	4.72	295	7.2	297	2.71	14.2	6.28	0.35	0.036	28.9	9.1	6.9	539	14.8	335
33.735	-89.6378	6.59	3.39	14.7	1.01	61.4	18.6	64	2.71	2.25	0.02	0.09	0.024	46.3	0.7	6.2	115	16.5	100
33.5082	-80.8648	36.5	1.52	2.46	2.65	182	10	112	2.72	4.63	0.04	0.04	0.01	24.4	2.9	7.5	203	21.5	137
-21.3139	-50.9297	6.46	4.4	1.69	4.3	72	109		2.726	0	9.13946	0.043	0.013	3.739
40.5474	-79.685	37.4	11.1	26.8	1.25		5.6	184.22	2.73	30.7	1.03	0.15	0.03	10.6	6.3	7.4	363	13.8	220
34.0831	-80.9169	0.45	0.461	1.77	0.06	10.3	5	0.3	2.73	2.39	0.04	0.01	0.022	5.46	6.6	4.6	26	19.6	20
35.1936	-89.9071	14.4	6.65	7.54	2.72	195	2140	100	2.73	1.58	0.04	0.1	0.026	26.8	0.2	6.2	168	20.5	113
44.3809	-122.991	14.8	6.57	9.4	0.8		960	102	2.73	1.6	0.05	0.1	0.07	42.2	0.03	7.2	176	13	124
31.7892	-84.074	90.1	2.65	13.4	0.27	97.6	17.6	323	2.73	2.65	0.04	0.19	0.02	5.72	4.6	6.5	408	24.1	282
-29.0956	-53.2189	14	4.1	6	3.7		1400		2.73	13.7	1.012	0.5		14.91
44.5517	-94.2153	94.3	39.5	72.7	4.25	485	1090	590	2.74	48	0.04	0.34	0.06	24.7	0.2	7.4	936	9.8	577
38.1909	-81.5125	31.1	9.29	10.1	1.51		1090	137	2.74	19.4	0.06	0.18	0.04	18	0.8	6.6	270	13.8	164
45.7335	-121.442	26.7	15	9	3.57	91.3	47.9	161	2.74	12.1	0.06	0.13	0.013	57.6	3.4	6.5	268	12.1	205
34.7376	-81.9309	4.91	1.08	5.72	2.12		10	32	2.74	0.63	1.38	0.1	0.05	33.7	9.4	6	62	19	70
35.2619	-82.2139	18.3	4.83	6.28	3.35	36.2	4	76.4	2.75	12.9	0.082	0.08	0.03	28.5	2.4	6.7	152	16.2	108
44.6912	-122.871	11.2	3.38	10.5	1.38		8.5	67	2.76	0.39	1.87	0.1	0.03	53.4	9.5	6.5	139	13.7	125
42.5695	-102.969	68	12.8	16.7	7.05	498	12.2	279.38	2.76	10.4	2.73	0.34	0.03	55.6	11.2	7.5	466	10.8	314
37.0538	-78.4897	13.2	5.18	5.32	2.15	68.8	8	83	2.76	0.86	0.48	0.12	0.014	35.3	6.8	6.1	140	16.4	105
31.2789	-90.194	2.26	0.963	3.82	1.62	31.9	4	14	2.77	2.78	0.04	0.05	0.022	29.3	5	5	44	20.3	33
40.0752	-102.716	34	10.3	11.5	8	470	10	164.7	2.77	9	1.53	1.03	0.04	55.9	7.2	7.6	309	15.2	227
30.8391	-93.0085	2.17	0.721	4.34	1.99	24.7	2.1	17	2.78	0.36	0.41	0.08	0.02	30.3	3.3	5.6	44	20.7	48
40.3471	-101.286	42.5	12.1	21.2	10.8		10	213.5	2.78	17.6	1.94	0.87	0.05	70.3	5.7	7.6	399	17.3	294
30.5924	-88.2019	0.454	0.348	2.38	0.19	3.81	7.5	2	2.78	1.91	0.14	0.04	0.01	5.23	7.6	5.1	22	30.2	12
-7.51417	-63.0394	0.32	0.39	4.73	1.28	7	100		2.78	1	0.1584			22.365
30.7185	-88.9511	5.82	1.37	11.8	2.93	229	2380	47	2.79	11.3	0.04	0.2	0.011	53.4	1.9	6.3	117	23.6	146
45.9839	-87.1126	53	22.8	7.48	3.08	877	188	279	2.79	19.6	0.04	0.39	0.03	7.58	0.2	7.6	431	11.3	254
40.063	-74.7519	48	6.86	3.72	7.49	617	1610	171	2.8	15.6	0.04	0.13	0.014	7.74	0.1	7	317	13.9	177
42.887	-108.735	71.3	21.2	12.3	3.67	421	10	280	2.8	48.5	0.17	0.32	0.01	12	1.5	7.6	551	13	334
46.5539	-97.1384	66	15	8.3	4.2		3300	284	2.8	16	0.12	0.2	0.03	28	0.1	7	460	11.2	270
39.8893	-102.595	34	14.9	10.8	8.05	699	8	197.64	2.8	12.1	3.28	1.31	0.05	47.8	8.9	7.7	373	15.3	248
39.7296	-104.741	5.45	0.208	64.9	1.04	124	16.5	185	2.8	3.63	0.06	1.48	0.065	11.6	0.3	9	331	21.6	199
46.6497	-95.6203	57	28	2.1	2		1000	311	2.8	18	0.39	0.2	0.04	22	0.1	7.6	513	8.6	299
-3.1975	-59.8253	66.126	34.153	40.294	7.936	553	660		2.8	23	0.1122	0.26		18.374	7.85			31.2
-16.4889	-54.6411	1.2	0.2	0	0.1				2.8	0								28.9
-22.1489	-43.3	14.08	3.8	7.909	1.576		2		2.8	5	0.3124	0.4						26
32.4192	-81.7927	31.8	6.81	6.92	1.3	266	12	126.88	2.81	5.88	0.04	0.29	0.03	56	0.5	7.7	224	25.2	171
37.4588	-94.1525	41.2	19.3	3.63	1.85	166	16.9	179	2.81	26.2	0.04	0.19	0.021	9.75	1.9	7.6	355	17.5	202
36.8626	-80.7173	9.08	1.25	2.38	0.28		311	32	2.81	1.92	0.3	0.1	0.01	12.9	5.8	5.8	79	14.2	57
46.196	-86.9577	46	19.6	5.01	2.87	452	125	220	2.82	9.8	0.04	0.26	0.03	7.48	0.01	7.6	355	9.4	196
35.9133	-89.2461	10.2	4.39	8.2	1.17	79.9	307	64	2.82	2.36	0.04	0.08	0.049	12.6	1.1	6.1	122	17.5	83
39.429	-122.032	31.1	12.5	10.6	0.47	294	10	161	2.82	5.99	0.296	0.18	0.014	28.1	0.3	7.6	273	21.6	173
37.3758	-105.587	54.2	11.3	11.5	0.61	387	43.7	212.28	2.82	22.4	0.06	1.06	0.04	14.9	0	7.1	428	10.4	233
46.3752	-114.046	39.6	6.89	23.3	8.36	39	10	213	2.82	6	0.29	0.45	0.03	22	8.8	7.6	318	10.6	212
31.8155	-82.9618	26	12.8	3.41	1.1	438	153	148	2.82	1.47	0.04	0.26	0.023	19.9	0.5	7.8	235	27.4	139
-29.47	-51.4411	22	6	40					2.82	2	0.0638	0.2
-26.9864	-48.6878	9.03	4.16	9	4.8		40		2.82	24.72	0.0088	0.01		4.908
37.8647	-106.037	29	6.57	47	7.62	206	6	224.48	2.83	20.6	0.06	0.87	0.022	44	0	6.9	424	11.4	282
40.7936	-89.1589	97.5	38	14.7	2.12		1210	527.04	2.83	18.7	1.74	0.35	0.01	18.2	2	6.6	843	15.5	506
61.4937	-149.696	47	5.52	3.13	0.93		10	156	2.84	8.82	0.82	0.1	0.02	10.1	4.6	8.2	263	4.5	163
36.4582	-105.608	23.8	5.42	10.5	0.9	155	4	108	2.84	10.4	0.742	0.32	0.044	25.3	8.2	7.7	192	13.2	136
30.6362	-87.066	0.547	0.393	2.17	0.18	4.14	4	4	2.84	0.49	0.658	0.01	0.018	8.68	9.4	5.2	23	21.6	20
37.97	-92.9507	62.6	35.9	2.49	0.81	60.8	4	396	2.84	5.24	0.24	0.03	0.026	10.7	3	7.3	502	19.5	294
48.0433	-116.808	55.9	23.2	3.38	2.88		10	251	2.85	15.8	0.22	0.12	0.04	13.7	7.6	7.6	426	7.6	245
44.7035	-122.805	18	10	11.7	1.78		115	132	2.85	2.68	0.25	0.1	0.05	42.2	0.2	7	227	15.1	144
39.1154	-75.5458	10.6	5.83	107	6.93	118	4.7	380	2.85	2.49	0.04	0.84	0.02	21.8	0.2	8.2	523	18.5	343
46.7458	-119.094	45.5	37.1	9.19	3.15	572	5	290	2.86	18.8	5.54	0.58	0.03	45.8	8	7.3	501	15.5	310
30.4757	-90.1115	1.25	0.28	55.5	0.64	16.1	18.4	133	2.86	8.44	0.04	0.27	0.023	47.1	0.4	8.2	264	33.7	188
37.5275	-110.721	19.7	17.4	20.6	3.81	245	10	150	2.87	35.7	0.195	0.2	0.02	11.6	6	7.8	319	22.3	189
38.8763	-75.8262	4.26	3.07	205	6.45	64.3	34.3	547	2.87	5.68	0.04	1.33	0.022	23.1	0.04	8.3	840	17.8	550
37.8889	-80.6022	19	5.65	14.1	0.41		3	112	2.87	6.5	0.56	0.1	0.02	12	7	7.6	196	12.4	115
37.3635	-76.7691	28.4	3.62	21.3	6.69	191	4.9	162	2.87	6.08	0.04	0.34	0.022	48	0.053	7.8	266	17	188
30.8073	-85.2161	46.4	3.52	2.22	0.33	66.7	10	146	2.88	0.71	1.26	0.17	0.03	8.48	8.1	7.1	269	19.2	146
34.8154	-84.7698	35.4	18.4	1.96	1.14	41.4	4.5	186.66	2.88	2.18	1.35	0.04	0.03	8.41	4.8	7.2	302	15.8	163
33.3182	-88.32	1.9	0.578	34.5	5.14	144	160	93	2.88	6.64	0.04	0.1	0.017	14.6	0.1	7.6	176	19.2	107
35.7495	-90.5618	1.15	0.37	78	1.79	56.6	106	229	2.88	0.02	0.04	0.17	0.03	9.86		7.4	352	20.3	220
-19.6419	-46.9514	17.61	9.19	21.96	9.78		107		2.88	3.2		0.49		6.468				22.9
42.0949	-97.0377	151	47.4	40.6	7.98	1250	1170	484	2.89	241	0.06	0.3	0.1	31.7	0.1	7	1180	10.8	808
-3.05306	-60.0397	0.224	0.245	4.592	3.282	15	10	3.24	2.895	0.115	2.783	0.013		6.123
42.193	-73.3603	46	26	4.7	3.5		44	250	2.9	8.7	0.05	0.1	0.02	11	5.5	7.6	436	12	227
46.5138	-95.7206	83	29	2.5	2.4		210	360	2.9	11	3.5	0.1	0.03	23	0.1	7.5	542	11.7	325
39.6907	-75.0811	1.2	1.4	1.7	0.8		5	0	2.9	8	0.12	0.1	0.02	6.6	2.4	4.3	38	15.4	26
61.1323	-149.804	44.1	8.66	3.46	1.37		115	173	2.9	8.68	0.05	0.1	0.02	26.1	0.1	7.7	280	3	184
30.8205	-85.2449	53	4.3	1.7	0.3		7	181	2.9	1.1	0.42	0.1	0.03	7	6.5	7.2	300	20.1	164
40.7528	-79.1778	24	7.3	20	1.1		290	139.08	2.9	18	0.09	0.2	0.03	7.6	0.1	7.5	219	14	146
40.7031	-79.8251	35	11	17	1.3		100	195.2	2.9	10	0.05	0.2	0.03	16	2.8	7.2	321	14.3	194
41.9793	-72.5034	37	6.3	17	2.8		3	167	2.9	22	0.22	0.3	0.01	15		7	268		166
41.3869	-73.4034	34	11	4.2	2.9		17	161	2.9	13	0.11	0.2	0.02	11	4.9	8	279	10	187
-3.10167	-59.9942	3.429	0.516	1.13	0.264	12	76		2.9	4.674	1.13256	0.01		0.798				27.5
-19.5528	-46.8722	3.8	1.8	2.8	0.5			30.5	2.9	0.2	0.044
-19.9483	-45.5806	7.7	3.4	2.1	1.5			48.8	2.9	0.4	0.044
-19.9931	-43.9069	8.39	3.04	1.34			3910		2.9	7.6				3.099
-19.9953	-43.9047	10.7	6.12	4.25			200		2.9	4.7				5.889				22.5
-29.6281	-51.1856	6.3	2.5	4.7	2.2		50		2.9	3	1.1
-29.7125	-51.7789	11.6	0.44	23	2		1		2.9	1	0.044	0.1		17.387		8.1		21
46.3063	-114.087	71.3	8.22	21.8	3.7	92.8	10	287	2.91	8.99	0.45	0.36	0.05	30.8	5.5	7.1	432	10	294
30.9946	-85.4091	38.2	6.69	3.82	0.82	211	51.4	135	2.94	8.84	0.06	0.17	0.02	22.4	0.5	7.8	252	18.8	169
30.7996	-84.9202	54.6	1.51	1.93	0.68	29	4	163.48	2.94	0.75	0.176	0.04	0.03	8.2	1.9	7.1	263	20.4	159
35.9179	-83.69	57.8	24.8	1.71	2.14		10	300	2.94	12.9	1.45	0.23	0.03	10.2	2	7.1	484	12.6	282
39.1685	-119.787	32.6	5.04	12.2	5.24	220	10.5	122	2.95	23.3	0.28	0.08	0.03	29.2		6.4	264	13.5	185
34.172	-117.427	47	7.04	8.47	2.26	248	6	160	2.95	21.3	1.12	0.4	0.02	18	8	7.3	314	14.9	194
38.6464	-90.0098	92	35.6	64	1	363	2280	602.68	2.95	0.09	0.04	0.28	0.15	33.8	0.2	7.2	853	23.2	513
31.5277	-85.6724	10.4	3.36	40.7	2	316	12.8	148	2.95	8.17	0.04	0.08	0.012	19.4	0.1	8.2	255	22.9	157
38.7823	-89.9721	108	46.6	30.6	1.09	361	2760	669.78	2.95	0.62	0.04	0.35	0.06	28.1	0.4	6.9	885	19.8	500
41.8836	-93.6872	91.2	36	80.4	5.76	878	1510	410	2.95	244	0.04	0.43	0.248	11.5	0.2	7.6	1010	12.3	589
42.4455	-92.5742	72.9	13.7	4.57	8.32	142	10	228	2.96	44.2	3.31	0.06	0.02	25.8	5	7	478	13.6	290
39.5285	-119.764	20.7	5.05	35.6	7.41	156	33.1	98.3	2.96	63.1	0.04	0.2	0.022	62.4	0	7.7	322	21.3	242
31.0855	-84.4394	33.5	0.83	1.67	0.1		3.7	99	2.96	0.55	2.57	0.1	0.03	6	6.9	7.8	189	22.4	106
37.4151	-76.8578	44.9	2.8	9.74	4.47	214	139	166	2.96	6.02	0.04	0.18	0.027	49.5	0.41	7.7	284	16.8	177
30.8208	-83.4893	28.1	12.2	3.04	0.8	42.4	4	149	2.96	2.37	0.04	0.33	0.024	35.6	2.7	7.8	237	24.2	147
35.7822	-99.8011	66.8	4.24	20.5	1.44		10	236.68	2.97	8.14	5.5	0.28	0.05	21.7	6.8	7.3	430	17.5	279
39.4348	-121.888	36.3	23.3	15.8	1.16	320	10	236	2.97	9.04	0.04	0.09	0.018	45.4	1.1	7.6	393	20	251
42.9274	-88.3013	48.3	31.3	11.9	1.24	878	688	319.64	2.97	20.6	0.05	0.49	0.04	15.5	0.1	7.6	491	11	286
-28.8517	-53.4786	21.82	2.39	4.29	4.49				2.97	0	0.044	0.28				7.5		20.1
44.5286	-93.913	96.7	45.2	43.1	4.56	591	1710	450	2.98	141	0.04	0.34	0.06	7.74	0.2	6.8	900		532
34.9009	-85.2666	99.2	11	2.37	0.95		12.5	335	2.98	14.1	0.12	0.13	0.03	6.23	8.3	6.8	549	17.8	325
33.5253	-90.2128	0.396	0.138	98.5	0.85	14.6	13.4	266	2.98	3.48	0.04	0.19	0.03	14	1	8	407	22.7	263
30.6699	-97.6892	121	8.19	1.71	1.32	58.3	8	389	2.99	8.32	0.4	0.1	0.046	10	6.5	6.8	604	21.6	354
40.5534	-77.1528	41.2	20.8	1.75	0.89	2970	4	141	2.99	63.8	2.63	0.08	0.01	7.92	4.6	7.8	372	13.4	228
40.7499	-99.3199	76.1	9.08	5.81	5.29	327	10	278.16	2.99	7.15	1.43	0.2	0.03	54.8	6.8	7.3	464	15	310
39.7719	-104.312	5.95	0.892	102	1.17	106	10.2	234	2.99	33.6	0.06	2.23	0.063	10.5	0.02	8.5	431	17.3	286
37.4914	-94.2077	32	15.5	4.99	1.62	113	6.1	168	2.99	10.5	0.04	0.18	0.019	10.1	0.2	7.6	288	19.1	163
-25.4058	-49.343	34.71		4.9	2.3				2.99	4.06	2.9172	0.45				9.2
30.2403	-91.9942	9.78	4.31	7.58	1.77	33.9	11.6	55	3	4.91	0.89	0.14	0.19	45.4	4.8	5.8	129	22.2	102
46.9242	-122.44	12.2	7.99	7.35	1.76	83.4	5	84.3	3	2.95	0.362	0.08	0.013	49.2	1.2	6.7	149	12.8	118
32.7763	-82.8588	15	0.84	1.3	0.4		470	45	3	0.5	1.2	0.1	0.02	8.2	1.2	6.3	99	23	53
43.5545	-93.2994	77	26	3.4	1.2		2100	331	3	21	1.1	0.2	0.07	26	0.1	7.2	547	11.5	322
38.1196	-107.74	86.5	8.83	7.62	6.32		43.7	207.4	3	89	0.56	0.33	0.03	14.5	0.4	6.9	511	14.4	330
35.7842	-89.1187	3.59	1.49	6.45	0.5	20	64.5	27	3	3.07	0.36	0.04	0.05	11.6	1.2	5.1	64	16.8	45
43.5599	-88.0505	110	45	13	2.5		230	349	3	220	0.05	0.3	0.01	20	0.5	7.3	849	13.7	583
-12.6562	131.102	18	46	2	1			162.154	3	80.8922		0.2				7.65
-12.5732	131.106	21	36	2	1			162.154	3	62.9162		0.1				6.92
-13.2731	130.515	34	42	7	2			218.237	3	80.8922	8.85	0.3		4.34743		6.92			426.307
-12.7	131.015	10	15	5	1			70.7136	3	35.9521		0.1				6.18
-12.9411	131.19	4	9	3	1			36.3322	3	17.9461		0.4				6.09
-12.5816	131.128	9	8	2	1			55.3517	3	8.98802		0.2				6.09
-12.5399	131.076	7	8	2	1			45.3542	3	8.98802		0.1				6.28
-12.5614	131.086	17	29		1			126.797	3	44.9401		0.1				6.64
-12.6992	131.111	18	44	2	5			167.03	3	80.8922		0.3				7.56
-12.5708	131.249	19	28		1			132.893	3	44.9401		0.1				7.56
-12.314	133.328	2.8	1.76	3.4	0.82			15.8496	3	8.98802	4.43					6.26			38.2526
-14.0828	131.99	13	20	35	1			152.4	3	53.9281		1.3				6.64
-12.555	131.091	16	22	2	1			106.07	3	44.9401		0.1				6.83
-12.556	131.09	19	26	2	1			132.893	3	35.9521		0.1				7.83
-12.542	131.092	19	26	2	1			129.235	3	35.9521		0.1				7.56
-12.5603	131.128	6	7	2	1			33.528	3	17.9461		0.1				6.55
-12.7383	131.082	2	9	16	6			60.7162	3	35.9521		0.3				7.93
-12.563	131.162	20	30	2	1			137.77	3	62.9162		0.1				7.74
-12.5633	131.102	20	28	2	1			145.085	3	53.9281		0.1				7.28
-14.4018	132.135	30	60	2	2			263.347	3	89.8802	4.43	0.4		4.34743		6.83			430.616
-12.7517	131.191	9	19	10	1			89.7331	3	35.9521		0.2				6.73
-13.7524	130.703	19	34	14	1			171.907	3	71.9042		0.4				7.01
-12.5547	131.142	22	28	2	1			137.77	3	53.9281		0.4				6.83
-12.7144	130.988	27	34	2	1			171.907	3	44.9401		0.1				7.01
-12.4873	131.03	25	25	3	1			149.962	3	53.9281		0.1				7.01
-12.5572	131.121	15	22	2	1			105.095	3	44.9401		0.2				7.38
-12.557	131.112	28	32	2	1			173.126	3	71.9042		0.2				7.38
-12.5205	131.049	5	10	5	1			47.183	3	26.9341		0.1				6
-13.7893	131.81	14	16	29	1			136.55	3	44.9401		0.4				6.55
-12.4824	131.14	23	38	4	1			169.469	3	71.9042		0.1				7.19
-12.4632	131.071	1	3	2	1			7.27862	3	8.98802		0.1				6.18
-12.7473	131.015	34	30	2	1			184.099	3	71.9042		0.1				7.47
-12.4933	131.137	20	33	2	1			149.962	3	53.9281		0.1				6.92
-12.6839	131.077			2	2			3.64541	3			0.1				5.82
-12.6225	131.072	1	2	2	1			5.42544	3	8.98802		0.1				5.82
-12.5446	131.161	16	27	2	1			118.75	3	44.9401		0.1				7.65
-12.5587	131.169	22	35	2	1			162.154	3	62.9162		0.1				8.02
-12.5467	131.151	14	19	2	1			90.5866	3	35.9521		0.3				7.47
-12.5468	131.148	21	29	2	1			146.304	3	44.9401		0.1				7.74
-12.5547	131.127	14	17	2	1			86.0755	3	35.9521		0.1				7.38
-12.5602	131.161	26	36	2	1			179.222	3	62.9162		0.1				7.83
-12.5469	131.143	23	30	3	1			149.962	3	44.9401		0.1				7.83
-12.5086	131.05	24	34	6	7			170.688	3	62.9162		0.8				7.47
-12.556	131.162	25	36	2	1			174.346	3	53.9281		0.1				7.65
-12.5511	131.15	21	33	2	1			153.619	3	62.9162		0.1				7.56
-12.5466	131.144	22	31	2	1			153.619	3	53.9281		0.1				7.65
-12.5284	131.103	16	24	2	2			115.092	3	44.9401		0.2				7.38
-12.5589	131.136	22	33	3	1			157.277	3	80.8922		0.2				7.28
-12.5011	131.058	31	41	6	2			215.798	3	71.9042		0.2				6.83
-12.5471	131.158	14	19	2	2			96.073	3	44.9401		0.3				7.28
-12.5503	131.155	19	25	2	1			123.139	3	53.9281		0.2				7.47
-12.5529	131.143	13	17	2	1			88.8797	3	26.9341		0.1				6.64
-12.6886	131.109	19	42	2	3			168.25	3	62.9162		0.3				7.47
-12.5529	131.157	22	28	3	1			138.989	3	44.9401		0.4				7.47
-12.5451	131.158	26	36	3	1			179.222	3	53.9281		0.2				7.65
-12.7622	131.165	22	42	5	1			180.442	3	80.8922		0.5				7.74
-12.7331	130.982	26	33	4	1			171.907	3	53.9281		0.1				7.38
-12.5493	131.113	7	11	3	1			48.0365	3	17.9461		0.1				6.18
-16.7251	133.739	26	53	2	2			204.826	3	80.8922	4.43	0.1		10.705		7.19			391.329
-12.5712	131.087	18	30	2	1			136.55	3	53.9281		0.1				6.83
-12.5504	131.12	19	30	2	1			136.55	3	53.9281		0.1				7.93
-12.5379	131.104	20	33	2	1			145.085	3	71.9042		0.1				7.28
-12.7251	130.979	25	31	2	1			149.962	3	62.9162		0.1				6.92
-12.5043	131.053	9	14	2	3			61.5696	3	26.9341		0.3				6.28
-12.5472	131.091	17	25	2	1			116.068	3	44.9401		0.1				7.01
-12.5342	131.084	10	13	3	1			67.9094	3	17.9461		0.1				7.56
-12.729	130.975	26	32	2	1			163.373	3	53.9281		0.1				7.28
-12.7581	131.024	26	34	3	1			174.346	3	62.9162		0.1				7.65
-13.0275	130.979	21	22	2	1			119.604	3	35.9521		0.1				7.93
-12.534	131.084	12	20	2	1			85.2221	3	35.9521		0.1				7.47
-12.5358	131.034	6	12	2	1			48.8899	3	26.9341		0.1				7.19
-12.7422	131.015	24	21	5	1			138.989	3	44.9401		0.1				8.02
-12.6995	131.099		48	4	2			170.688	3	71.9042		0.2				7.38
-12.5504	131.111	2	3	2	1			9.96086	3	8.98802		0.1				6.28
-12.5716	131.122	20	28	2	1			132.893	3	62.9162		0.3				7.38
-12.6094	131.121	6	17	2	1			58.8874	3	35.9521		0.2				7.01
-12.5456	131.111	16	29	2	1			117.775	3	44.9401		0.1				7.74
-12.611	131.267	22	38	3	1			159.715	3	80.8922		0.2				7.01
-12.5396	131.114	17	32	2	1			134.112	3	62.9162	4.43	0.1		2.61781		7.65			230.417
-12.604	131.123	24	42	3	1			187.757	3	80.8922	4.43	0.2		4.58116		8.08			361.26
-12.5234	131.092	22	33	2	1			162.154	3	53.9281	4.43	0.1		5.04863		6.74			257.471
-12.5545	131.177	22	34	2	1			169.469	3	53.9281	4.43	0.1		5.89006		7.38			265.786
-12.5553	131.04	18	30	2	1			151.181	3	44.9401	4.43	0.1		5.23561		7.38			269.732
-12.8286	130.905	6	19	22	4			114.483	3	35.9521	4.43	0.5		7.85342		6.59			224.046
-12.5423	131.094	14	21	2	1			100.584	3	26.9341	4.43	0.1		4.81489		6			186.129
-12.5873	131.112	20	33	2	1			158.496	3	53.9281	4.43	0.2		4.58116		6.83			251.813
-12.8395	130.945	5	8	35	3			113.751	3	8.98802	4.43	0.9		9.16232		7.74			196.35
-12.4636	131.115	6	22	3	2			80.2234	3	35.9521	4.43	0.4				5.82			171.786
-12.6636	131.106	22	52	2	1			208.483	3	89.8802	4.43	0.2				6.37			358.752
-14.4636	132.237	33	66	3	3			290.17	3	80.8922	17.7	0.2		4.58116		6			557.417
-14.4638	132.237	35	76	2	2			316.992	3	89.8802	13.3	0.2		3.92671		6.09			583.749
-14.4833	132.31	41	65	5	2			337.718	3	98.8683	4.43	0.1		5.70308		6.09			572.198
-12.7428	130.995	16	22	2	1			114.483	3	26.9341	4.43	0.1		3.03853		5.91			203.028
-12.5514	131.254	23	27	2	1			149.962	3	44.9401	4.43	0.1		3.50599		8.2			231.291
-16.5635	129.056	27	42	2	1			187.757	3	89.8802	4.43	0.1		11.7801		7.31			331.026
-14.4407	132.282	47	95	4	1			395.021	3	125.533	4.43	0.3		5.70308		6.83			690.165
-36.7252	146.891	2.3	3.4	5.2	1.5			35.7226	3	1.7976						6.8			54.5
-36.4156	146.756	2.9	2.5	5.5	2.2			35.7226	3	1.1984						7			51.6
-36.4094	146.747	1	1	4	1			10.9728	3	2.99601						6.99			26.4
-36.4124	146.76	0.5	1.1	2	0.5			7.43712	3	0.898802						6			20.5
-36.2656	146.904	9	4	13	1			58.5216	3	2.99601	5.64					7.3			110
-36.6502	146.873	4	4	5	2			8.5344	3	2.99601	6.55					6.45			61.4
-36.6929	146.868	1.7	2.6	5.5	2.1			29.7485	3	3.89481						7.3			44
-36.563	146.703	2.6	3.8	7.6	1.6			25.2374	3	16.7776						7.3			55
-16.0113	128.933	3	0.8	1.2	1.1		50	9.81456	3		1	0.1		18.2		5.8			13
-19.65	-46.9478	17	7.28	0.94	2.16		273		3	0.3	0.0418	0.25
-15.9231	-46.1089	18.62	6.6	15.6	0.86		170		3	0.57	0.0088	0.17		9.815
-25.4354	-49.4044	22.19	2.71	7.1	1.7		30		3	9.25	0.8844	0.24				6.97
-23.4247	-51.9215	21.4		3.36	1.18		10		3	3	1.694	0.21				6.78
-29.0475	-50.1558	3.2	1	2	1.5				3	3.1		0.1		9.395		5.8		31
-28.2789	-55.5392	4.4	2.2	6	0.2		300		3	1.5		0.3		13.882		6.5
-28.3731	-51.6322	10.6	5	4	1			67.1	3	4.8		0.3		28.184
-29.2158	-51.3761	14.8	1	6	0		100		3	0.9		0.3		25.473		6.9
-29.2158	-51.3683	14.8	1	6	0		100		3	0.9		0.3		25.473				19
-28.3081	-53.5064	13.6	1.5	15	0.7		200		3	1.8		0.2		24.445
-27.6311	-52.6831	18	8.8	4	1.6		100		3	0.8				16.826
-28.8503	-51.2914	13.6	3.2	5	2.5			70.8	3	12.4		0.3		25.707		6.4		24.7
-29.1594	-51.1478	7.6	1.7	29	0.3		200		3	3.9		0.2		16.219		8
-29.3114	-52.425	18.8	1	15	0.6		200		3	3.4		0.7		21.921
-29.66	-51.1647	16	4.6	7	4.2				3	2.6				2.758				14
-27.8969	-52.24	23.4	6.9	4	0.4		100		3	10		0.3		19.35		7.3
-27.4886	-53.3986	2.8	0.7	37	0.3		100		3	0.7		0.4		16.079				23.5
-28.7231	-51.9331	24	4.9	15	0.6		100		3	2.5		0.3		21.22		7.7		19
-28.7228	-51.9328	24	4.9	15	0.6		100		3	2.5		0.3		21.22		7.7
-27.9375	-52.9331	20.4	6.3	13	0.2		500		3	2.4		0.3		21.407
-27.4081	-54.0625	24	11	17	0.6				3	2	0.2596	0.2				7.5
-29.6019	-51.1886	25	7.4	15	0.88				3	0	0.0594	0.1				7.4
-29.5136	-52.1508	27	5	17	1.5				3	1.6		0.2				7.4
-29.3383	-51.8967	22	3	53	0.2		100		3	2.6		0.6				8.1
-29.39	-51.3567	32.9	5.8	17	0.7		200		3	4.4				21.313		7.7
-30.3353	-54.0772	51	6	22					3	80.3	0.05544	0.3
42.3362	-97.2218	112	25.2	20.5	6.66	576	8	331	3.01	127	1.9	0.25	0.04	35.1	4.1	7.3	788	12.2	521
35.0303	-90.1106	54.4	27.7	9.24	0.51		11	302	3.01	5.74	0.89	0.22	0.06	20.2	5.1	6.6	462	17.7	270
35.6781	-84.4099	33	19.2	1.08	0.98	19	4	176	3.03	2.18	2.55	0.02	0.012	9.72	7.8	7.2	301	17	176
37.3907	-78.6422	24.6	10.7	9.37	0.8	71.5	8	135	3.03	7.19	0.2	0.12	0.015	27.4	3.2	6	243	16	155
29.4627	-82.8876	84	1.21	1.71	0.48	64	469	253	3.03	5.67	0.05	0.1	0.06	4.04	0.5	7.1	407	23	230
-28.8417	-51.7242	12.1		9.75	1.38				3.04	1	0.209	0.33						20.9
34.7819	-86.5156	229	55.4	7.5	0.99		536	246	3.05	598	0.05	1.68	0.03	10.2	4.5	6.8	1500	20	1050
36.3933	-79.45	42.2	5.39	10.6	4.09	225	4	129	3.05	48.6	0.138	0.32	0.031	30.6	0.3	6.8	270	15.7	204
-28.8406	-53.4742	20.11	2.34	4.91	7.54		60		3.05	1	0.19448	0.25
41.5772	-91.5703	84.5	30.5	12.4	0.89	224	3520	411	3.06	14.8	0.04	0.24	0.017	23.6	0.4	6.8	633	13.5	317
31.3046	-89.4092	4.34	1.44	7.56	2.62	55.2	1760	36	3.06	5.29	0.04	0.05	0.021	52.5	0.7	5.7	86	22.5	93
40.3953	-99.6517	69.4	15.4	9.33	9.96	568	10	294.02	3.06	13.1	2.58	0.34	0.04	59.9	7.7	7.3	510	15.1	345
41.6219	-84.6028	61.9	15.9	2.63	23.8		577	311	3.06	17.7	0.56	0.12	0.02	8.67	1	7.3	495	13.6	309
37.0948	-94.2751	64.7	4.27	2.65	0.41	60.1	10	191	3.07	6.56	1.95	0.03	0.026	9.92	4.7	6.8	369	15.4	202
40.8642	-101.39	44.5	13.2	7.59	11.6	579	10	201.3	3.07	10.6	2.52	0.29	0.04	58.8	8.2	7.6	391	16.2	270
39.4348	-119.762	17.3	12.5	11.6	5.92	175	4.8	134	3.07	4.16	0.818	0.06	0.016	65.2	5.8	7.7	279	17.3	188
32.0196	-83.0618	53.3	4.42	3.4	1.54	241	339	176.9	3.07	2.56	0.04	0.1	0.03	26.8	0.1	7.3	293	22.3	175
36.2973	-83.3531	58.6	34.8	2.29	1.58		10	337	3.07	3.32	0.91	0.1	0.03	10.6	7.2	6.8	529	18	292
38.5169	-80.8817	46.3	13.3	24.8	2.76		168	288	3.07	9.72	0.05	0.13	0.06	13.6	0.1	7	445	13.5	267
39.4331	-104.698	17.3	1.72	60	2.98	251	264	176	3.08	20.8	0.06	1.74	0.24	13.3	0.2	7.7	324	18.3	210
36.0626	-78.5421	2.8	1.02	5.87	1.34	23	13.5	14	3.08	7.38	1.02	0.12	0.016	25.1	3.6	5.4	59	16.9	58
32.7192	-91.2746	67.7	22	13.6	1.76		7820	361	3.08	1.15	0.05	0.19	0.3	32.9	0.7	6.9	560	20.5	318
32.5552	-82.3396	48.4	2.55	3.57	1.04	216	4	159.82	3.08	1.34	0.04	0.09	0.03	20.6	3.6	7.3	258	20.8	161
35.7646	-77.6394	14.9	5.23	13.7	4.94	99.6	336	105	3.08	5.12	0.04	0.26	0.018	36.7	0.2	6.7	189	16.8	138
41.5234	-98.0669	81.7	11.8	9.17	5.18		10	294.02	3.09	8.16	1.32	0.25	0.03	55.5	7.7	7.2	450	14.2	337
33.8923	-88.1303	2.03	0.798	1.38	0.68	8.64	10	7	3.09	0.22	1.13	0.01	0.011	9.18	8.9	5	31	18.6	37
39.8773	-75.054	21.4	4.72	9.32	8.36	1190	954	92	3.09	22.7	0.04	0.17	0.014	9.1	0.03	7	208	15.6	131
39.5083	-75.152	0.08	0.32	1.4	0.5		5	0	3.1	0.1	0.07	0.1	0.01	5.4	8.5	4	19	14.2	13
39.6912	-79.5223	15	5.2	0.5	1		4700	75.64	3.1	1.7	0.05	0.2	0.03	8.6	0.2	6.9	134	14	72
39.3691	-121.535	14	8.5	15	0.9		3	107.36	3.1	2.8	1.3	0.2	0.03	65	7.6	7	198	21	150
31.0296	-84.9985	51	0.64	1.8	0.3		3	152	3.1	0.4	1.3	0.1	0.03	5.6	5.9	7.3	269	20.2	144
47.3706	-120.14	38	7	5.1	2.7		3	150	3.1	7.7	0.6	0.2	0.01	21	2.4	7.6	268	13.5	169
39.4613	-119.815	22	8.2	22	3.7		3	133	3.1	24	0.59	0.2	0.03	73	4.5	7.1	272	18	221
46.3986	-97.2306	68	47	16	1.4		1200	454	3.1	41	0.05	0.7	0.04	23	0.1	7.1	702	13.8	405
31.4806	-110.209	47	5.2	11	0.7		3	202	3.1	3.1	0.26	0.1	0.04	25	6.1	7.4	321	22.5	196
-12.4592	131.051	23.3	27.8	2.1	1	13		153.619	3.1	28.7317	0.0221	0.1	0.016	3.319		8.11			237.553
-12.5476	131.201	22.1	27.7	2.3	0.2	8.5		128.016	3.1	9.88683	12		0.017	5.84332		8.2			246.425
-30.4108	-55.0131	3.2	1.7	1.1	1.4		100	12.9	3.1	4.1	0.3872
-29.6636	-51.1308	0	3.42	5.7	5.6		300		3.1	6.3	0.1606					6.27
-28.8928	-52.0078	12	1	27					3.1	2.03	0.2332	1.1				9.2
-29.4908	-50.9008	22	2	18	0.44				3.1	2.4	1.529	0.5				7.7
-27.42	-53.445	3	0.9	75			2800		3.1	1.33	0.0198	0.3				9.3		20
-27.1172	-52.6386	3.2	0.96	21.61	0.85				3.1	0.64		0.24		15.737		9.49
-24.9241	-50.0991	3.69	0.1	1.5	0.2		80		3.11	1	0.6116	0.24				7.42
35.2132	-89.9269	21.6	8.97	7.8	1.77	126	471	117	3.12	4.69	0.04	0.15	0.02	27.8	2.4	6.4	202	22.6	127
40.8501	-89.363	91.7	46	26.9	3.75		3	547.78	3.12	19.3	0.05	0.52	0.04	13	3.9	7	858	13.5	502
38.1833	-121.336	19.8	8.46	21.1	1.91	212	4	139	3.13	8.83	1.09	0.14	0.02	51.3	3.3	7.2	253	18.6	185
39.4099	-74.8082	1.84	0.43	1.99	0.83	8.99	10	3.8	3.13	3.78	0.082	0.01	0.016	12.8	6.4	5.2	30	13.8	25
41.4939	-92.6344	82.6	23.8	11	1.31	275	3870	354	3.13	39.4	0.04	0.34	0.038	19.5	0.8	7	588	12.3	258
-34.0691	-71.2587	131.6	52.5	37	4.6		260	96.686	3.136	475	0.111591					8.46	1101	18.1
32.8038	-83.4852	2.2	0.471	1.37	0.2	8.24	7.4	6.1	3.14	0.09	0.206	0.02	0.026	10.7	8.1	4.9	25	18.5	20
43.2778	-72.6996	20	4.06	4.22	1.2	63.6	10	72.4	3.14	6.78	0.283	0.09	0.01	12.4	3.4	7.6	151	11.9	86
31.4263	-85.3427	63.7	5.54	2.93	2.24	308	199	214	3.15	12.3	0.04	0.06	0.013	19.5	0.2	7.2	367	22.1	207
42.818	-83.3576	43.4	11	4.86	3.76	77.1	5	162	3.16	14.1	1.23	0.02	0.012	10.2	3	8	303	12.5	176
32.5704	-89.1217	12.8	4.41	4.26	3.3	167	2300	58	3.16	14.8	0.04	0.11	0.03	41.3	0.01	5.9	138	19	113
40.2602	-74.4878	1.33	0.438	2.01	0.75	13.8	1300	2	3.16	8.42	0.047	0.05	0.024	9.26	0	4.6	38	13.2	38
46.4716	-114.128	19.6	5.34	4.68	1.03	181	10	88	3.17	3.16	0.8	0.19	0.01	29.5	3.1	6.6	161	10.5	127
3.15861	-60.8761	18.6	1.85	23.64	0.47		100		3.17	5.4	0.02442			7.899				22
34.8899	-80.7101	8.38	2.33	5.19	1.29		10	45	3.18	0.68	0.05	0.1	0.02	29.3	6.9	5.9	84	17	80
30.4532	-90.3551	2.69	0.572	54.1	0.98		69.3	135	3.18	9.94	0.05	0.26	0.02	37.4	0.8	7.2	252	24.2	172
33.4048	-87.972	1.04	0.59	1.88	1.09	8.7	10	6	3.19	0.29	0.236	0.01	0.018	10.7	8.4	5	271	19.8	21
41.2533	-87.3625	84.3	23.7	4.05	1.89	24.9	518	285.48	3.19	68.5	0.057	0.05	0.1	15.5	0.5	7.4	527	14.7	373
38.2044	-81.7503	14.6	4.76	112	2.56		89	357	3.19	2.31	0.05	0.47	0.06	12.8	0.9	7	552	13.4	334
34.6241	-78.6003	7.33	1.35	25.8	3.79	45	43.6	97.6	3.19	2.05	0.04	0.27	0.029	31.5	0.7	6.8	166	19.6	132
-29.7067	-50.4917	6	3	4			1500		3.19	2.26	0.1848					6.5
31.8146	-83.9055	44.2	1.04	2.05	0.27	86.9	4	129.32	3.2	1.36	1.25	0.06	0.03	10.4	3.9	7.5	230	20.6	147
38.9865	-79.1714	130	17	4.4	2.2		440	326	3.2	110	0.05	0.1	0.05	12	0.1	6.6	703	14	462
39.949	-89.3102	82	33	16	0.7		2800	453.84	3.2	0.1	0.07	0.3	0.07	24	0.03	6.9	662	15	384
31.5646	-110.216	40	11	12	0.8		3	198	3.2	6.4	0.5	0.1	0.05	24	6.1	7.5	336	25	201
42.1993	-91.9292	49	25	36	5.4		330	336	3.2	42	0.05	0.9	0.03	7.1	0.1	7.2	569	14.5	328
-35.0593	147.128	7.4	7.4	11	0.9			66.2026	3.2	8.98802	0.005								105.113
-13.8366	131.189	33.1	56.9	4.1	2.3			299.923	3.2	64.7138	12.5	0.4	0.02	6.35753		7.74			519.573
-22.655	-43.2825	10.1	0.9	6.8	6.4		13700		3.2	2	0.0066	0.12
-29.8656	-51.72	2	1.3	19	0.85		640		3.2	15	0.0132			22.108		6.6		22.5
-29.7553	-51.5881	11	3	3					3.2	0.71	0.143	0.015						21
-29.7494	-51.5881	11	3	3					3.2	0.71	0.143	0.015				6.6
-29.31	-51.5714	20	3	0					3.2	2.8	0.0484	0.08				7.2		19
47.482	-122.198	13.9	3.18	4.89	0.73	64.6	5	59.4	3.21	4.7	0.278	0.04	0.01	15.1	3.7	6.6	116	12.4	83
33.4608	-80.6119	32.7	6.48	5.04	7	196	363	143	3.21	6.07	0.06	0.13	0.02	38.2	0.2	7.3	242	19.4	178
38.6825	-80.5947	49.5	10.8	1.62	1.85		1740	194	3.21	13.8	0.05	0.17	0.02	8.47	0.1	6.6	330	13.4	192
42.8662	-108.727	198	58.4	57.3	4.17	2070	10	317	3.22	608	0.18	0.81	0.01	13.3	1.9	7.2	1520	11.5	1210
30.6946	-93.5766	3.31	0.914	6.7	1.62	54.1	484	22	3.23	5.9	0.04	0.08	0.018	34.1	9	5.9	62	20	73
40.1433	-85.3497	98.3	35.4	4.91	8.05	103	4.8	425	3.23	48.5	1.76	0.11	0.03	10.1	1.1	7	633	15.5	323
41.325	-74.7205	31.8	17.2	4.36	0.66	2390	10	134.2	3.23	47.7	0.46	0.1	0.01	9.08	6.2	8	315	13.2	192
41.0032	-99.2473	88.5	13.4	14.5	10.4	685	10	334.28	3.24	23.2	1.66	0.17	0.05	65.1	1.8	7.2	570	14.3	393
-27.0264	-50.845	19.7	5.23	6.35	0.5		7		3.24	14.97	0.1276			19.935		6.47		15.9
37.9844	-111.436	83.2	39.5	8.14	2.28	952	10	189	3.25	218	0.074	0.17	0.029	17.4	4.7	7.3	695	23.4	496
36.2569	-82.8702	115	34.7	15.2	1.35		184	395	3.25	140	0.11	0.2	0.04	11.8	0.1	6.8	855	18.5	477
36.1333	-105.759	25.5	2.12	37.3	2.49	426	4	163	3.25	19.5	0.209	2.93	0.052	26.5	1.2	7.7	308	14.8	200
34.1399	-79.8623	1.84	1.51	6.21	4.83	34.1	1690	22.692	3.26	8.2	0.04	0.1	0.023	18.1	0.1	6.2	75	20.9	56
39.1247	-75.5331	11.3	5.89	109	6.6	120	54.3	374	3.26	3.12	0.04	0.74	0.02	21.4	0.2	8.2	543	16.6	345
-29.6378	-51.1858	28	2.5	11	2.8		400		3.26	0	0.1804	0.1				7.3		23
-29.3758	-51.3217	29.55	8.89	19			2520		3.26	42.67	2.673	0.313		14.536
36.5453	-82.3674	88.3	6.96	1.95	2.9		5490	318	3.27	7.7	0.05	0.19	0.06	9.79	0.1	6.6	504	20.4	289
32.4648	-82.562	54	4.97	4.4	1.47	380	4.8	195	3.28	1.91	0.047	0.12	0.028	17.9	1.8	7.4	296	23.4	169
30.9167	-91.1144	6.2	1.94	7.05	2.79	78.1	77.5	37	3.29	5.76	0.04	0.08	0.026	43.4	1.8	5.6	86	21.9	90
-27.3517	-53.1619	6.2	0.49	79			4300		3.29	5.6	0.0462	1.7				9.5
37.9706	-90.1446	62	25	3.37	2.02	173	5	293	3.3	12.5	0.051	0.26	0.021	9.14	2.4	7.1	468	17.7	276
31.9219	-110.22	18	1.1	41	2		6	149	3.3	2.4	0.49	2.7	0.05	29	4	8	269	24.1	173
44.484	-69.4747	47.3	4.79	4.07	1.85	206	5.3	141	3.3	22.8	0.3	0.06	0.01	11.4	0.4	7.1	302	10	179
30.9694	-93.0611	0.811	0.535	2.04	0.87		10	4.88	3.3	0.4	0.21	0.1	0.01	15.3	8.3	5.9	23	22	29
47.2416	-117.369	25	13	19	2.3		3	176	3.3	4.9	0.53	0.4	0.03	50	0.5	7.6	300	13.1	189
38.5384	-106.948	53	9.3	3.76	1.46	199	1270	187	3.3	19.5	0.04	0.17	0.019	14.5	0.3	7.1	335	8.1	214
41.1158	-87.158	56.3	14.1	2.97	0.26	66.7	1180	213.5	3.3	21.9	0.05	0.1	0.01	14.6	0.8	7.3	332	13.5	231
45.9224	-114.13	16.7	4.03	7.28	1.63	214	36.1	80	3.3	3.54	0.36	0.1	0.01	28.6	0.6	6.3	143	9.8	120
41.892	-88.469	62.8	26.1	21.7	11.2	2270	120	380.64	3.3	4.3	0.04	0.65	0.035	7.68	0.9	7.2	546	17.8	284
41.5088	-72.8591	23	5.4	4.2	1.1		11	86	3.3	14	0.69	0.1	0.02	17	10.2	8.2	191	9.5	116
46.3838	-96.0526	94	32	2.3	3.5		2300	415	3.3	38	0.05	0.2	0.06	26	0	7.2	685	9.6	405
41.2472	-73.3178	7.1	1.8	2.9	1.3		11	28	3.3	5.5	0.16	0.1	0.02	13	6.6	6	72	11	57
-17.4267	-42.5542	3.36	4.42	10.2	3.99		90		3.3	1.02	0.0396							24.2
-31.6528	-53.0631	1.64	3.9	18	0		81		3.3	4	0.6072					7.02
-28.2619	-53.4947	19.6		28	1.4		80		3.3	1.7	3.96							19
31.2705	-90.6557	0.714	0.416	3.36	0.46		77.1	7	3.31	0.25	0.25	0.2	0.05	11.2	6.4	4.7	25	21.3	28
31.0257	-85.0444	38.1	0.468	1.71	0.21	18.9	4	104.92	3.32	0.33	1.86	0.01	0.03	6.06	8.2	7.6	191	20.7	125
47.0888	-117.046	20.6	14	13	3.28	140	306	148	3.32	7.17	0.04	0.35	0.032	49.6	0.5	7.7	252	12.5	194
60.3859	-151.212	7.93	3.68	4.85	1.82		1060	55	3.32	0.16	0.05	0.1	0.01	37.3	0.2	7.3	77	5	83
39.6565	-102.12	31	10.8	16.6	5	516	10	162.26	3.33	11.2	1.86	1.13	0.04	57	8.1	7.7	311	15.2	219
37.9188	-78.0781	14.1	8.1	10.2	1.61	62	229	98	3.34	5.76	0.06	0.12	0.026	52.3	1.3	6.4	169	17.3	139
-15.5264	-56.1089	18.42	13.03	20.97	9.2		120		3.34	23.62	0.011	0.01		1.926
-36.5437	-71.8782	10.407	3.648	5.42	1.575		20	47.37	3.342	1.298	0.736364				4.74	7.23	122	17.21
44.5836	-92.3225	39.5	18.3	48.2	0.78	32	1090	318	3.35	6.18	0.053	0.09	0.018	18.2	0.3	7.4	483	11	286
-29.2964	-51.4908	20	3	10	2.5		1800		3.35	0	0.2354	0.1
61.2909	-149.744	55	7.12	2.13	2.89		10	184	3.36	9.9	0.44	0.1	0.02	11.9	9.6	7.8	307	5.5	184
39.8772	-75.0542	35.7	7.47	5.08	9.46	1160	1010	133	3.36	25.1	0.04	0.12	0.022	8.82	0.1	7	279	14.3	165
44.0041	-94.0699	113	41.2	40.8	7.22	795	4	413	3.36	179	1.09	0.37	0.06	12.7	4.7	6.7	927	11.3	560
39.49	-79.6294	52.8	11.8	8.48	2.66		44.2	190.32	3.36	33.4	0.14	0.21	0.05	7.51	1.5	6.9	372	13.9	221
38.7486	-75.9703	2.75	1.73	156	5.78	33.7	4.1	410	3.36	7.54	0.04	1.82	0.024	19.7	0.3	8.5	621	18	418
40.5282	-75.0911	33	7.25	10.6	1.51	160	3.2	144	3.37	12.7	0.381	0.23	0.042	26.9	3.3	7.8	256	13.5	166
39.1321	-121.69	75.6	63.8	17.5	1.53	606	8	403.82	3.37	141	15.4	0.1	0.064	54.7	3.7	7.4	898	18.9	642
39.2291	-114.9	45.1	17.2	3.54	0.76	210	8	220	3.37	10.6	0.66	0.17	0.04	9.21	6	7.6	370	15	214
39.5518	-104.951	79	13.4	18.2	5.06	788	307	87	3.38	198	0.12	0.57	0.06	31.2	5.4	6.1	592	14.5	412
41.1224	-101.806	39.4	7.26	13.3	7.62	312	8	174.46	3.38	13.5	2	0.64	0.05	50	7.7	7.8	325	15.1	232
38.6158	-81.6069	27.7	3.61	79.4	0.94		274	292	3.38	9.63	0.05	1.43	0.04	9.79	0.1	7.5	518	13.2	290
32.493	-90.8168	69.7	23.3	10.5	2.83		7990	342	3.39	17.7	0.06	0.29	0.05	38.9	0.1	7	606	20	359
31.1168	-90.8668	1.24	0.493	2.98	0.65		10	8	3.39	0.17	0.45	0.2	0.04	12.9	8.5	5.1	34	21.9	26
44.4597	-92.8842	79	33	2.2	1.1		3800	328.18	3.4	41	0.05	0.2	0.07	13	1.2	7.6	632	12.8	374
31.4447	-84.1736	38.3	0.562	1.79	0.3	21	10	106	3.4	0.64	2.25	0.1	0.02	7.1	6.1	7.8	196	20.3	112
46.9734	-117.484	45	13	25	1.9		4	238	3.4	6	4.8	0.3	0.05	43	6.6	7.4	420	10.9	265
41.8802	-73.366	5.7	2.4	5	1.5		10	28	3.4	8.8	0.1	0.1	0.01	8.3	9.5	7.3	83	9	44
42.7933	-72.664	30	3	5	5.7		13	111	3.4	10	0.05	0.1	0.01	6.4	7	7.9	227	10.3	124
42.0736	-97.1703	90.9	27.5	17.6	13.8	582	10	448	3.4	25.2	1.14	1.15	0.03	35.5	5.1	7.1	704	12.5	434
36.8315	-80.4464	24.9	1.41	3.1	2.42		3	84	3.4	4.76	2.56	0.1	0.01	15.9	5.6	7.6	166	12.9	115
40.0092	-88.5008	90.3	39.1	13.5	3.26		2600	539.24	3.4	12.1	0.05	0.36	0.03	21	0.8	6.9	733	18	445
32.7068	-86.8753	0.415	0.423	1.28	0.78		10	2	3.4	0.1	0.56	0.1	0.01	8.51	7.1	5	21	20.6	22
-12.6886	132.89	9.4	7.1	12	1			77.0534	3.4	8.98802		0.24		16.8288		6.46
-34.8424	138.778	0.5	0.5	2.8					3.4	4.19441
-3.14611	-58.4519	4.5	2.5	4.7	7.5		150		3.4	1.6	0.044
-29.5528	-51.5567	3.2	1.6	11	3		2140		3.4	1	0.1672	0.139						18
40.7511	-77.1609	29.3	5.18	1.71	0.72	90.8	10.2	97	3.41	6.68	1.01	0.06	0.01	5.71	4.9	7.6	184	15.8	97
-12.6694	141.944	0.023	0.137	2.59	0.1	5	5	1.2192	3.41	0.27024	0.0565	0.05	0.02	2.87024	3.6	4.64	18	29.2	6
40.0392	-101.926	55	12.3	16.8	13	467	10	250	3.42	13.5	2.6	0.74	0.051	56.4	3.3	7.5	434	14.2	296
39.8152	-123.248	34.6	9.37	6.68	0.84	333	4	142	3.42	14.2	0.36	0.06	0.02	14.1	1.9	7.2	254	15	155
30.3933	-88.9731	0.278	0.056	74.8	0.25	6.5	6.9	176	3.42	9.68	0.04	0.44	0.014	21.2	0.2	8.7	332	23.8	214
37.8581	-100.89	46.7	8.21	19.3	2.57		10	189.1	3.42	29.1	2.34	0.43	0.06	20.5	5.4	7.6	377	17.9	243
31.9963	-84.0439	49.4	0.254	1.51	0.28	44.9	4	135.42	3.43	0.28	1.09	0.05	0.025	8.84	3.4	7.6	231	19.8	91
3.87889	-59.6272	20.04	3.89	7.35	1.69		100		3.43	3.5	0.0968							20.1
32.4771	-85.6421	0.754	0.614	2.01	2.71	8.84	10	8	3.44	0.16	0.235	0.02	0.024	15.8	4.8	5.1	30	20	24
38.8728	-92.9132	63.9	30.4	12.2	5.18	363	47.5	314	3.46	27.4	0.04	0.7	0.027	8.77	0.1	7.2	541	16.8	301
37.1949	-78.2472	36.8	7.27	10.4	1.24	65.8	23.2	158	3.46	2.24	0.06	0.12	0.013	28.1	3.1	7.4	275	16.7	174
34.8457	-86.5306	156	48.1	6.24	1.15		17.7	124	3.46	477	1.81	0.28	0.02	9.03	1	7	1290	16.9	818
46.8422	-119.053	12.8	22.2	28	2.2	237	10	178	3.47	21.8	4.86	0.58	0.03	53.9	8.2	8.1	356	15.5	254
35.1053	-89.2159	4.92	1.98	6.04	1.5	76.2	23.9	20	3.47	11.7	0.66	0.04	0.02	25.8	5.2	5.4	81	16.8	67
41.6177	-72.9219	4.37	1.66	2.98	0.46	17.7	15.1	11	3.47	8.68	0.92	0.1	0.02	10.2	8.2	5.3	53	16	47
30.5836	-87.2967	0.535	0.414	2.24	0.31	7.92	10.3	2	3.48	1.3	0.16	0.01	0.018	10.2	6.6	4.9	31	21	20
40.127	-77.195	29.7	8.46	1.39	1.8	85.7	4	128	3.48	5.86	1.59	0.08	0.013	9.01	6.9	7.7	222	14	130
44.0651	-88.9354	15.7	20	21.6	1.24	359	55	199	3.48	8.41	0.04	0.43	0.04	16	0.1	8.1	327	11.3	176
-36.347	-71.7718	8.958	4.741	6.81	1.178		100	55.907	3.481	1.411	0.291818				3.96	7.33	119	15.66
-15.5614	-56.0744	21.43	11.82	27.68	12.14		10		3.49	27.47				1.94
30.8088	-85.2141	43	3.7	2.2	0.3		3	139	3.5	0.9	0.89	0.1	0.03	7.7	7.9	7.5	245	20.9	138
30.7038	-85.3027	43	5.6	1.8	0.4		3	148	3.5	1.7	0.93	0.1	0.03	7.3	5.7	7.3	263	20.5	137
26.1406	-80.2453	110	2.1	3.6	2		1000	339	3.5	5.5	0.05	0.2	0.02	6.7	0.4	6.7	546	27.5	296
60.4332	-151.146	13.6	5.62	5.22	2.22		1120	81	3.5	1.73	0.05	0.1	0.06	30.4	0.2	7.2	118	4.5	96
39.8378	-95.5569	70.4	11.2	20.5	1.26	268	5.4	293	3.5	16.6	2.85	0.42	0.074	28.7	5.9	7.2	501	16	305
46.6925	-117.283	30	12	14	1.9		12	185	3.5	2.4	0.092	0.4	0.03	40	0.8	7.2	300	9.6	188
41.5668	-74.3571	51	17	15	1.1		130	246.44	3.5	31	0.05	0.1	0.02	17	0.1	7.3	424	9.8	250
-12.6514	132.898	7.8	4.9	11	2.7			63.3984	3.5	8.98802	0.443	0.1		13.9772		6.68			100.325
-4.425	-47.56	0.95		2.9			90		3.5	0.3	0.1628							28.6
-26.1739	-53.3602	3.21	1.94	41.59	0.4		50		3.5	0.6	0.176	0.82				9.1
-29.3742	-51.5208	11	2	16			160		3.5	1.9	0.242	0.2
-27.7139	-48.9681	30.4	14.88	5.61	0.5		200		3.5	24	0.11	0.99		11.965		7.74
47.4648	-122.546	10.6	8.75	5.13	1.34	47.7	9.8	66.6	3.51	7.66	1.17	0.04	0.01	24.9	1.8	7	144	12.1	94
42.2214	-101.9	51.3	8.29	14.5	9.49	273	45.1	213.5	3.51	9.96	0.56	0.2	0.02	59.7	1.4	7.4	387	13.5	268
30.9454	-84.9056	52.1	0.885	3.42	0.37	30.8	10	156	3.51	0.46	2.07	0.1	0.04	5.6	5.8	7.4	279	23	144
38.2592	-80.9928	15.4	3.76	11.2	2.18		5420	100	3.51	5.06	0.05	0.1	0.03	9.27	0.1	6.3	184	13.8	107
36.8811	-82.0658	48.9	27	1.79	1.43	37.6	4	243	3.52	11.1	0.737	0.35	0.015	8.72	1.6	7.4	417	13.6	229
40.4393	-76.2005	5.86	18.7	5.1	0.57	47.6	10	95.16	3.54	9.1	3.7	0.14	0.01	15.7	4.6	6.8	195	15	120
44.8773	-71.5137	27.1	4.45	6.28	3.57	108	132	93	3.54	18.5	0.05	0.13	0.03	9.11	0.1	8.1	204	12	132
36.3822	-82.4594	65.3	21.1	1.28	1.25		3	284	3.54	7.65	3.69	0.3	0.04	6.59	0.7	6.8	477	16.5	275
40.4213	-76.0298	40.2	5.34	4.77	0.83	208	189	93.94	3.54	50.8	0.05	0.12	0.02	14.6	0.2	7.9	269	14.6	176
35.1676	-88.5875	44.5	17.5	4.68	5.5	2030	193	204.96	3.54	36.3	0.04	0.05	0.042	10.6	0.1	7.7	383	19.8	226
35.3928	-86.5127	58.7	18.2	2.63	1.34		11.1	237	3.55	28.6	0.05	0.17	0.02	8.12	0.2	7	425	16.8	249
-33.3171	149.01	24.2	14.5	23	10.2			153.619	3.55	43.1425									272.212
-34.4593	149.457	1.8	1.94	3.22	0.78			6.80314	3.55		2.66								29.8686
32.7479	-86.8474	22.9	4.39	4.57	2.52	248	4310	94	3.56	9.6	0.04	0.17	0.027	37.6	0.05	6.4	181	20.5	137
30.5799	-87.4216	0.945	0.674	2.81	0.89	30.4	28.2	3	3.56	5.57	0.04	0.08	0.016	16.4	2.7	5	36	21	28
33.1659	-80.577	29.6	11.6	12.2	5.11	372	6	165	3.57	4.24	0.06	0.51	0.021	24.5	0.4	7.7	282	21	169
31.3202	-84.4746	47	0.564	1.72	0.15	23.8	4	140.3	3.57	0.74	1.71	0.02	0.03	6.74	5.1	7.4	239	20.4	144
-25.5346	-51.5056	3.2	1.7	3.6	2.3		60		3.58	1	4.2988	0.08				5.71
-21.22	-48.9017	8.94	4.34	5.11	6.05	136	74		3.583	0	8.6218	0.026	0.051	5.422				22.5
35.3678	-77.3851	35.5	6.64	19.3	9.76	199	242	185	3.59	0.09	0.04	0.47	0.023	18.6	0.3	7.5	326	20.5	186
32.619	-90.0305	4.59	1.04	36.8	2.27	178	393	99	3.59	11.2	0.04	0.05	0.031	64.8	0.7	6.1	198	26.4	179
47.1052	-123.455	16.9	3.79	60	8.21	58.5	29.4	216	3.59	14.3	0.087	0.11	0.014	46.7	0.4	8	366	10	257
39.171	-121.689	17.9	13.3	5.65	2.13	127	8	129.32	3.59	4.32	0.13	0.1	0.02	46.2	1.4	7.2	222	20.5	163
39.2108	-104.889	17	2.25	9.77	2.19	151	570	46	3.59	35.6	0.12	0.44	0.16	32.9	8.1	6.5	169	10	127
31.2488	-85.2213	26	0.33	1.8	0.2		3	69	3.6	0.3	2.1	0.1	0.02	6.3	9.1	6.5	145	21.3	88
47.8851	-122.15	6.5	4.6	4.1	1.2		24	35	3.6	5.7	2.2	0.1	0.01	31	9.9	6.5	96	11.2	85
31.4542	-84.1564	36	0.49	1.6	0.6		3	99	3.6	0.2	2.5	0.1	0.02	6.9	7	7.7	186	19.5	112
46.68	-95.6937	66	29	5.9	2.1		3700	346	3.6	0.1	0.05	0.2	0.02	31	0.1	7.4	544	12.4	305
33.9573	-84.3763	3.9	3.3	3.6	0.8		3	29	3.6	0.5	1	0.1	0.03	21	3.9	5.6	68	15.7	55
39.4291	-75.0855	0.77	0.61	1.8	0.4		8000	18	3.6	8.6	0.05	0.5	0.01	5.1	0.8	5.6	50	13.4	36
43.3779	-88.1401	81	44	3.9	1.2		260	466	3.6	18	0.05	0.2	0.02	27	0.1	7.2	665	11.2	348
47.151	-117.14	77	35	20	5.4		360	472	3.6	17	0.084	0.3	0.16	40	3.1	7.4	698	11.7	407
-37.7206	-72.2355	2.2	1.1	21.8	1.3		100	67.4	3.6	0.8	0.00227273				6.5	7.95	118	17.7
-12.8708	132.843	22	2	2.2	1.3			89.2454	3.6	8.98802	0.443	0.25		6.54452		6.9			109.396
-12.7702	131.039	18.5	5.8	2.9	0.3			69.8602	3.6	7.19042	0.177	0.2	0.022	0.233733		8.29			108.934
-36.4282	146.76	1	1.4	3	0.8			10.5583	3.6	0.898802						7.8			28.1
-22.565	-42.6803	17.41	0.16	6.44	2.59		80		3.6	1.5	0.0022	0.13
-30.6728	-55.4636	7.1	2.8	1	0.6		1500	29.3	3.6	8.4	0.044
-28.8594	-51.6169	5.25		3.5	3				3.6	0	0.0946	0.14						24
-29.4139	-54.3797	12	1	32			1100		3.6	6.9	0.0231	0.62				8.5
-27.9081	-48.8144	23	7	24					3.6	2.04	0.1804	0.4				8.1
29.9683	-82.8118	73	2.81	2.05	0.13	87.6	10	214	3.61	14.4	0.21	0.1	0.02	5.14	1.7	6.3	374	22	209
40.8263	-75.1672	24.6	5.6	3.94	0.83	118	10	56.12	3.61	36.9	4.39	0.1	0.01	12	8.5	6.2	187	12.2	144
41.4128	-99.6556	75.1	10.9	11.2	8.77	355	8	287.92	3.62	21.7	0.06	0.21	0.04	55.3	0.04	7.4	482	12.2	336
34.9947	-78.1806	33.2	3.22	6.75	3.11	207	120	117	3.63	3.44	0.04	0.07	0.026	24.2	0.2	7.4	215	19.1	159
44.7499	-109.025	57.5	42.6	76.1	3.2		10	417	3.63	148	4.62	0.47	0.04	12.7	6.9	7.6	922	12.5	572
40.5196	-109.542	36.6	25.1	11.5	3.83	377	276	224	3.64	23.1	0.04	0.29	0.021	7.5	0.2	7.8	393	12.5	222
35.394	-86.7994	54.3	6.47	1.1	0.53		10	188	3.64	8.1	0.92	0.25	0.01	10.1	3.7	7	291	16	182
34.7287	-87.3669	68.2	3.65	2.15	0.5		10	201	3.65	2.94	0.32	0.1	0.04	8.08	0.4	7	351	18.3	206
34.6161	-87.4238	5.22	1.18	2.84	0.72		10	10	3.65	10.8	0.09	0.1	0.02	10.3	0.8	5	57	19.2	49
35.4316	-84.3249	55	4.1	70.6	1.09	201	4	359	3.65	11.4	0.057	0.34	0.042	9.12	3.6	7.3	553	16.3	264
30.4936	-87.3847	0.618	0.709	2.47	1.67	17.3	116	3	3.65	5.39	0.04	0.08	0.016	17.9	2.8	4.9	35	21.9	36
36.7418	-82.1837	79.3	1.97	1.54	0.77		3	212	3.66	9.93	4.32	0.1	0.03	7.28	8.2	7	416	18.4	258
39.6549	-123.478	11.5	10.5	5.45	0.35	92.6	243	91.9	3.67	1.45	0.2	0.08	0.015	17	0.7	6.1	160	12.5	113
31.486	-84.2553	50.4	1.05	1.92	0.26	32.9	10	149	3.67	1.46	2.52	0.11	0.02	8.81	7.2	7.4	269	20.6	162
30.9955	-93.7067	2.67	0.494	3.79	5.41	25.5	608	11	3.67	10.1	0.06	0.1	0.03	39.3	0.3	5.2	61	21.6	72
32.9287	-80.5199	2.59	1.35	76.2	6.9	75.1	6	220	3.67	4.95	0.06	1.05	0.025	23.5	0.2	8.8	364	20.6	242
34.8693	-80.7482	17.6	4.91	10.5	1.15	150	4	105	3.67	3.32	0.223	0.1	0.03	37.1	1.2	6.6	163	16.1	125
-25.3693	-49.2709	16.83	1.7	4.4	1		150		3.67	1	0.5544	0.21				6.54
-27.7169	-48.8575	7.41	1.6	13	4.1		3		3.67	1.53	0.286	1.53		15.966				18
39.4379	-104.435	19.9	1.62	50.3	3.71	309	6	175	3.68	21.3	0.06	1.36	0.13	14	0.04	7.6	336	14.3	208
47.4654	-117.626	26.3	16.6	22.5	2.32	136	296	197	3.69	3.83	0.04	0.45	0.028	61	0.4	7.4	322	21.7	226
46.7701	-117.356	29.5	18.6	13.1	2.67	106	58.7	198	3.69	6.58	0.523	0.24	0.034	39.3	1.4	7.7	331	16.5	220
37.906	-81.1538	12.8	9.07	4.12	4.02		24.9	1	3.69	72.3	2.9	0.1	0.01	13.2	9.1	4.2	216	15	138
32.5632	-86.0969	1.49	0.873	1.59	2.04	22.4	10	7	3.7	1.08	0.406	0.02	0.016	18	5.3	5.1	33	18.7	35
41.7758	-99.148	69.1	10.1	10.4	8.87	227	10	263.52	3.7	11.2	2.92	0.3	0.03	62.1	5.7	7.6	462	13.6	318
42.3032	-73.2494	57	23	1.9	4.1		49	290	3.7	19	0.05	0.1	0.01	8.8	1.6	7.5	462	11.5	250
-33.4798	150.227	11	0.3	3.1	0.7			31.943	3.7	4.49401	1								59.6639
-12.8704	132.842	27	4.3	1.2	0.72			108.753	3.7	8.98802	0.443	0.29		3.92671		6.93			134.724
30.8533	-83.3563	36.3	15.4	2.51	0.42	87.8	68.6	173	3.71	2.35	0.04	0.19	0.029	45.2	0.6	7.5	285	21.2	191
31.6334	-89.4857	2.22	0.272	96.4	1.74	33.5	7.7	237	3.71	7.62	0.04	0.67	0.024	26.4	0.6	8.6	409	23.6	264
39.0413	-80.2377	45.1	10	57.5	1.9		952	307.44	3.71	14.3	0.05	0.26	0.03	11.1	0.2	7.4	507	13.9	311
44.3984	-108.433	68.4	25	47.9	2.27		17.5	253	3.71	165	0.05	0.14	0.02	15.2	0.7	7.7	738	8	479
-29.7044	-54.2633	3	0.6	83	1				3.71	9.3	0.0858	0.2				9.2
40.8462	-75.572	22.5	5.32	5.04	0.27	3780	10	85.4	3.72	9.36	1.99	0.1	0.02	12.8	6.6	7.3	183	12.2	119
40.9427	-89.603	117	65.8	39	3.26		1080	703.94	3.73	86	0.07	0.4	0.08	24.3	2.9	6.9	1170	34	755
32.2874	-83.1147	46.2	0.861	1.93	0.67	35.1	4	155	3.73	0.86	1.1	0.06	0.022	27	6.3	7.6	236	19.9	159
41.5851	-97.3194	101	16	17.5	6.46	564	730	373	3.74	44.8	0.06	0.32	0.04	38.4	0.1	7.1	667	12.6	417
40.0419	-74.9054	3.04	1.88	2.56	1.67	20.9	5.4	3.66	3.75	12.9	0.57	0.04	0.011	9.55	4	5.1	60	18.2	38
48.8889	-104.779	117	90.4	134	5.78	1120	8030	899.14	3.75	228	0.04	0.32	0.067	19.4	0.2	6.9	1670	7.8	993
40.2446	-101.06	39.8	13.6	18.5	10.9	596	10	207.4	3.76	19.2	1.7	1.19	0.05	66.8	6.7	7.6	404	17.5	291
35.9471	-84.1806	53.1	24.6	1	1.47		10	250	3.76	20.1	0.32	0.1	0.03	9.19	7.1	6.7	474	15.2	252
32.4033	-81.3458	32.9	11	6.35	1.81	658	4	162	3.76	6.86	0.04	0.32	0.025	37.7	0.8	7.7	727	22.3	185
33.0477	-80.5976	9.19	6.63	71.9	14	111	141	240	3.77	2.87	0.04	1.44	0.026	38.5	0.1	7.9	423	23.3	269
39.572	-77.6828	81.4	32	1.72	1.7	896	4	338	3.77	35.3	4.47	0.35	0.03	11.6	7.5	7.2	596	14.3	275
32.941	-87.0761	32.4	12.9	2.31	0.61	44.7	4	155	3.77	2.29	0.411	0.04	0.026	9.24	7.5	7.4	252	19	134
44.7111	-106.971	88.1	70.1	39.2	2.26	559	118	592	3.77	134	0.05	0.38	0.04	11.9	0.3	7.5	1050	9	674
30.7421	-83.3783	35.3	10.2	3.73	0.93	70.2	10	150	3.78	16.5	0.05	0.28	0.02	34.5	1.2	7.6	271	24.7	188
39.1448	-75.5055	12.3	6.59	120	7.47	130	12.8	365	3.79	3.67	0.04	0.77	0.028	20.4	0.1	8	564	18	376
-30.9381	-52.1408	13	3.1	16			900		3.79	2.86	0.1364	0.3
30.9249	-84.743	40	0.71	1.8	0.2		3	109	3.8	0.4	3.4	0.1	0.03	5.8	8.9	7.5	215	20.6	125
45.1181	-93.3159	159	40	4.32	1.77	212	145	384	3.8	203	0.04	0.09	0.02	30.1	0.6	7.5	918	12	595
30.1963	-83.1107	47.6	6.73	2.09	0.21	31.4	10	158	3.8	4.59	1.74	0.14	0.02	5.36	9.7	7.4	288	23.8	149
47.0727	-122.864	15.8	9.1	6.87	2.15	74.3	81.8	82	3.8	16.5	0.062	0.07	0.015	41.8	0.4	7.4	182	11.7	137
46.5708	-95.6373	97	17	2	3.6		36	362	3.8	2.3	0.05	0.2	0.01	21	0.9	7	575	9.7	340
34.6931	-90.1306	14.5	6.88	8.04	1.1	54	502	90	3.8	2.24	0.04	0.09	0.042	18	1	6.1	157	19.4	93
41.7898	-73.5346	63	23	2.6	2.8		34	267	3.8	27	2.3	0.1	0.03	7.1	5.7	7.3	475	12	228
36.2629	-115.226	38	24	7.3	1.7		3	221	3.8	18	0.55	0.3	0.06	20	3.9	7.6	385	21	217
39.5236	-104.727	23.4	2.59	42.6	3.25	226	6	158	3.8	24.4	0.17	1.17	0.09	11	1.7	7.3	315	15.2	189
61.5913	-149.414	44.9	5.57	3.63	0.83		10	159	3.8	5.33	0.91	0.1	0.01	12.1	7	7.9	260	4	159
45.1423	-123.245	36	9.5	12	1.5		170	183	3.8	0.4	0.05	0.4	0.02	25	7.8	7.7	302	12.4	177
41.6259	-72.6239	6.1	1.1	3.5	0.2		20	14	3.8	10	0.25	0.1	0.02	13	6.5	5.6	69	11.5	47
32.1181	-95.906	8.9	3	17	3.1		930	90	3.8	0.5	0.05	0.1	0.05	21	0.1	7.7	158	21	102
47.1889	-119.816	23.6	16.3	9.11	1.38	227	4.4	136	3.81	15.3	1.82	0.38	0.03	43.1	8.8	6.9	277	13.9	193
38.9339	-104.774	26.8	1.33	44.7	2.33	71.6	6	117	3.82	60.5	0.08	1.59	0.057	11.6	0.4	8.1	338	15.8	207
29.8072	-82.8996	50.8	2.95	1.86	0.26	43.7	10	152	3.82	9.39	0.66	0.08	0.02	5	1.8	7.6	276	22.5	141
36.5787	-111.099	18.3	6.14	6.86	0.81	132	10	84.3	3.83	4.58	1.93	0.08	0.056	14.2	7.8	8.4	168	19.3	97
44.4281	-93.2394	83	29.7	5.17	1.1	119	3140	374	3.83	19.4	0.04	0.23	0.036	24.6	0.3	7	590	13.4	352
40.3272	-111.643	51	16.6	4.6	0.64	207	4	216	3.83	13	0.574	0.07	0.03	7.24	8.6	7.3	374	12.7	214
39.4619	-119.781	26.2	17.9	14.6	5.53	280	4	183	3.84	5.34	1.21	0.06	0.015	64	2.8	7.4	247	15.8	218
30.5317	-89.5394	0.942	0.074	77.5	0.49	35.1	3.5	177	3.84	11.8	0.04	0.32	0.013	19.9	0.7	8.8	345	23.7	217
38.0421	-79.1528	54.5	28.5	1.47	1.65	49.6	4	277	3.84	12.4	0.815	0.34	0.03	8.65	7.1	7.3	451	13.7	199
38.9463	-104.846	168	44.1	27	12.2	2480	1280	158	3.84	507	0.06	0.58	0.051	11.6	0.1	7.5	1120	12.3	898
35.6492	-84.855	66.3	4.07	3.16	1.13	162	4	217.16	3.84	5.48	0.885	0.02	0.01	10.7	2.2	7.6	365	17.4	189
-27.3983	-48.7203	4.8	1.5	9.1	1.58		12		3.84	1.4	0.98428	0.17		8.474
31.0608	-87.1708	8.21	5.26	78.2	6.64	283	15.4	241	3.85	8.18	0.04	0.66	0.03	15.5	0.2	8.1	408	25.4	252
33.8688	-90.2818	49.2	11.9	4.52	2.34		7390	232	3.85	8.78	0.05	0.26	0.48	32.7	0.1	6.9	376	18.5	224
47.5429	-94.8461	97.3	15.4	3.19	0.96		134	336	3.86	5.27	2.46	0.1	0.03	16.8	5.6	7.4	668	8.7	331
46.5597	-114.021	23.3	5.17	7.29	3.87	126	59.7	96	3.86	8.23	1.26	0.18	0.02	40.6	0.2	6.7	197	10.4	142
31.4442	-84.1737	46.6	0.812	2.67	0.3	39.9	4	135.42	3.86	0.88	1.79	0.03	0.03	8.21	6.3	7.4	237	20.6	139
36.2905	-82.3049	64.1	8.58	2.31	1.97		33.8	222	3.86	4.08	1.14	0.14	0.02	8.8	5.4	7.3	382	13.9	216
32.7531	-81.2073	47	1.74	6.81	1.92	126	64.9	155	3.86	4.34	0.06	0.12	0.023	28.2	0.1	7.6	267	19.7	177
36.4744	-83.5806	35.9	21.2	1.2	0.83		10	198	3.86	5.66	1.68	0.1	0.03	8.11	4.2	7.2	349	17.1	191
41.4918	-96.8861	81.4	18.3	31.2	7.4		811	382	3.86	38.3	0.06	0.27	0.04	34.4	0.2	7.2	744	11	416
30.2844	-83.6542	41.5	7.78	1.85	0.33	26.8	1350	168	3.88	0.11	0.05	0.17	0.04	8.57	1	7.4	267	25.6	151
28.1138	-82.5032	99	2.04	3.32	0.2	102	440	287	3.89	8.81	0.05	0.15	0.03	8.19	0.6	6.6	483	24	292
40.9038	-99.998	61.9	12.8	9.49	9.82	544	10	252.54	3.89	21.7	0.67	0.4	0.04	64.3	0.5	7.4	427	13.9	308
40.7085	-78.9029	132	27.8	8.46	0.93		69.2	247.66	3.89	240	0.11	0.21	0.04	15.9	0.8	7.1	808	14.1	584
-28.4258	-52.2136	13.2	4.61	11.77	6.54				3.89	16.5					5.96			20.5
37.4803	-106.152	47	10	19	3.2		7	162	3.9	55	2.7	0.2	0.05	57	0.5	6.8	398	11.5	294
42.0075	-111.427	51.4	20.8	4.47	0.67	109	4	253	3.9	6.52	0.23	0.08	0.03	8.64	7.8	7.1	385	12.1	219
43.0374	-93.2416	72	42	21	8.1		160	469	3.9	6.9	0.05	2.1	0.06	8.2	0.1	7	703	9.8	324
39.7088	-89.5631	71	27	6.9	0.6		3	314.76	3.9	44	0.48	0.3	0.06	18	2.44	7.2	510	14.5	338
35.3805	-100.715	55	3.73	7.95	1.2	184	6	198	3.9	7.94	1.96	0.32	0.025	21.5	9.8	7.6	345	16	193
45.3729	-107.382	106	83.6	158	4.87	2000	585	579	3.9	501	0.02	0.43	0.072	25.1	0.01	7.2	1620	10.3	1180
-19.2839	-44.4008	75.2		9.5	0.86		320		3.9	8.3	0.1672
39.1624	-121.597	16.7	10.5	9.36	1.56	125	56	117.242	3.91	6.84	0.04	0.13	0.02	40.1	0.1	7.3	207	19.1	155
39.9781	-104.853	1.86	0.205	135	0.79	27.5	5.7	359	3.91	0.12	0.06	3.62	0.062	8.3	0.1	8.7	576	16.2	365
-16.8233	136.335	0.5	0.5	7	0.5	0.9	0.05	14.9962	3.92	0.0500333		0.053	0.024	16.6885		5.05	38.6	30
29.405	-82.3737	41.5	1.33	2.48	0.27	39.4	257	131	3.93	0.49	0.05	0.12	0.08	6.21	0.2	7.6	227	22.8	142
30.1308	-82.7936	47.7	0.983	2.42	0.1	45.3	10	152	3.93	0.57	0.68	0.09	0.02	7.14	8.8	7.5	230	21.8	142
42.2963	-74.5565	8.53	1.43	3.09	0.69	28.7	10	26.84	3.94	4.84	0.33	0.2	0.02	5.19	4.5	6.5	74	14.6	41
33.2071	-80.6445	49.9	2.42	5.28	2.12	208	102	168	3.94	1.91	0.04	0.14	0.019	17.5	0.2	7.4	278	21.8	164
39.7653	-95.883	76.7	31.4	53.9	2.3	461	3.2	466	3.95	31.3	4.86	0.64	0.073	32.8	5.5	7.1	787	16.6	488
39.895	-74.3111	4.38	5.29	3.21	0.9	46.7	10	2.5	3.95	31.1	0.048	0.01	0.017	7.83	2.7	5.6	97	13.7	63
36.2302	-80.6995	32.3	3.7	7	2.57	145	397	114	3.95	14.8	0.04	0.17	0.03	27.9	0.2	7.6	215	17.4	149
39.262	-123.228	14.3	4.17	34.9	0.65	140	4	147	3.95	2.12	0.18	0.42	0.029	21.7	0.7	7.5	245	20	161
39.8553	-104.536	40.9	7.58	36.4	4.09	710	8	177	3.95	63.9	0.06	0.46	0.05	11.1	1.5	8	414	18.5	263
40.4509	-100.819	42	14.9	17.2	12.3		10	219.6	3.96	16.3	2.27	1.12	0.05	69.1	7.6	7.5	411	14.7	281
40.5509	-74.8013	44.1	19.6	11.6	0.76		10	174	3.96	60.1	1.64	0.1		18.9	5.9	7.7	427	19.5	260
35.856	-82.6702	24.9	4.44	8.68	1.88	114	4	102	3.96	8.7	0.522	0.51	0.03	30	4.1	6.8	190	14.9	139
35.3739	-77.1353	63.1	1.97	8.32	1.26	168	2740	232	3.97	0.09	0.04	0.12	0.024	40.2	0.03	7.3	343	18.2	216
-29.6156	-51.1589	36.9		23	0		70		3.97	0	0.0176	0.17
30.9394	-87.7647	0.568	0.499	2.05	0.16	5.35	4.1	2	3.98	0.12	0.47	0.08	0.02	8.28	9.1	4.8	27	20.3	17
30.8207	-92.6707	0.579	0.079	68.6	0.3	8.3	9.6	167	3.99	6.05	0.04	0.38	0.03	13.3	0.3	8.8	326	24.2	197
-19.4508	-44.3178	73	3.1	3.35	0.62			262.91	3.99	1	0.1958	0.14		4.207
-14.2533	-60.1053	4.16	2.3	0.03			10		3.99	2.54				3.856
36.2247	-115.234	51	25	6.2	1.3		5	230	4	32	0.5	0.2	0.05	15	6.3	7.4	437	22	237
61.1568	-149.884	41.1	12.9	4.23	1.23		332	174	4	7.34	0.05	0.1	0.01	15.1	0.4	8	290	3.5	163
46.9856	-117.656	39	16	18	3.6		3	218	4	6.4	4.5	0.4	0.08	45	5.1	7.8	392	12.9	249
39.5274	-104.789	53.7	6.02	28.9	4.59	527	381	185	4	62.3	0.06	0.79	0.08	28.9	1.3	7.1	408	13.6	294
32.4299	-82.6068	1.8	0.39	2.4	0.8		27	6.1	4	1.3	0.14	0.1	0.02	19	2.8	5.6	31	20.5	39
47.347	-122.71	9.2	0.68	23	0.1		3	80.52	4	3.1	1.3	0.1	0.02	26	7.9	6.4	145	11.4	118
46.6008	-97.0854	81	22	4.1	1.6		100	276	4	70	0.05	0.2	0.03	24	0.1	7	538	8.8	351
35.7016	-87.026	84.4	20.7	3.91	1.82		10	329	4	31.9	1.12	0.7	0.02	9.63	1.5	7	538	16.4	329
-14.4699	132.384	38	44	4	1			241.402	4	89.8802	4.43	0.2				7.47			402.671
-12.5566	131.058		2	4				13.4112	4							5.27
-13.3825	130.364	34	10	6	1.9			149.962	4	8.98802	3.1	1.7				7.56			210.597
-21.4493	133.241	3	10	8	9			38.039	4	44.9401		0.2				6.92
-12.5792	131.258	7	10	3	1			51.6941	4	17.9461		0.3				8.02
-12.5748	131.111	21	30	2	1			143.866	4	71.9042		0.8				7.65
-13.0517	131.031	33	50	7	1			253.594	4	89.8802		0.3				7.01
-12.572	131.111	20	30	4	1			151.181	4	62.9162		0.2				7.19
-12.4972	131.051	22	33	4	2			159.715	4	53.9281		0.1				7.65
-13.5285	131.61	38	67	15	5			263.347	4	179.461	4.43	0.6		11.5931		7.56			591.419
-12.7312	130.98	29	36	2	1			185.318	4	62.9162		0.1				6.83
-12.5741	131.107	20	32	3	1			140.208	4	80.8922		0.1				7.65
-12.5863	131.313	5	7	3	1			36.3322	4	17.9461		0.1				6.18
-12.519	131.026	39	65	3	3			271.882	4	107.557		0.2				7.47
-12.476	131.07	22	33	4	1			146.304	4	62.9162		0.1				7.56
-13.0755	130.94	33	51	4	2			252.374	4	98.8683		0.3				6.46
-12.67	132.842	17	13	17	6			121.92	4	44.9401		0.3				7.65
-12.5663	131.037	17	30					136.55	4	35.9521		0.1				7.56
-12.5561	131.132	20	29	2	1			140.208	4	35.9521		0.2				7.1
-12.5224	131.058	2	5	3	1			19.873	4	8.98802		0.1				6.09
-12.5554	131.131	22	30	2	1			154.838	4	44.9401		0.1				7.56
-12.7177	130.984	16	16	2	1			93.3907	4	26.9341		0.1				6.37
-12.5039	131.053	20	37	2	3			159.715	4	89.8802		0.1				6.64
-12.5155	131.06	13	20	2	5			99.7306	4	35.9521		0.1				6.28
-12.5429	131.085	24	25	2	1			146.304	4	44.9401		0.5				7.28
-12.5522	131.088	1	7	2	1			14.5085	4	8.98802		0.2				6.18
-12.5665	131.133	28	24	2	1			163.373	4	35.9521		0.3				7.01
-13.251	130.516	44	58	7	4			290.17	4	125.533	8.85	0.2		4.58116		6.83			571.88
-12.562	131.101	21	32	3	1			159.715	4	62.9162		0.3				7.28
-13.0518	131.028	31	48	8	2			227.99	4	89.8802		0.3				7.19
-14.1658	130.091	14	33	10	2			140.208	4	62.9162		0.3				6.64
-13.0465	131.028	33	44	4	1			217.018	4	89.8802	4.43	0.1		9.16232		7.47			410.509
-12.558	131.131	17	27	2	1			121.92	4	44.9401		0.2				6.55
-12.5813	131.129	29	33	2	1			178.003	4	80.8922		0.2				6.92
-12.5927	131.056	33	44	43	1			303.581	4	80.8922		0.4				7.01
-12.5534	131.088	16	19	2	1			104.242	4	35.9521		0.1				6.92
-12.5531	131.037	6	9	2	1			42.5501	4	17.9461		0.1				6.37
-12.8644	131.177	45	61	17	2			323.088	4	98.8683		0.4				7.38
-12.572	131.085	21	36	2	2			159.715	4	71.9042		0.4				7.19
-12.5022	131.035	27	18	2	1			141.427	4	17.9461		0.1				7.01
-12.5557	131.128	21	28	4	1			142.646	4	35.9521		0.6				6.92
-12.5374	131.039	2	10	11	3			31.6992	4	44.9401		0.1				6.55
-12.6319	131.101	21	42	3	2			174.346	4	62.9162		0.1				6.92
-12.5753	131.104	21	34	2	1			151.181	4	53.9281		0.2				7.01
-12.5791	131.129	17	19	2	1			108.753	4	35.9521		0.2				6.46
-13.8146	131.827	11	13	30	3			124.358	4	35.9521		0.9				6.37
-12.4826	131.117	18	30	2	1			132.893	4	62.9162		0.1				6.92
-12.4826	131.116	23	39	2	3			156.058	4	98.8683		0.1				7.01
-12.835	130.955	12	22	4	3			101.559	4	35.9521		0.4				7.28
-13.0788	131.35	46	42	33	2			326.746	4	89.8802		0.5				7.65
-12.8028	131.027	9	34	14	3			129.235	4	80.8922		1.7				7.01
-12.5609	131.086	17	27	2	1			120.579	4	53.9281		0.2				7.1
-12.5498	131.035	1	1	3	3			19.0195	4	8.98802		0.1				6
-12.4486	131.112	27	42	3	1			185.318	4	80.8922		0.1				7.01
-12.4536	131.108	29	46		2			199.949	4	71.9042		0.2				6.64
-13.7817	131.354	41	88	4	4			325.526	4	161.485		0.4				6.83
-12.5923	131.057	38	64	8	1			290.17	4	98.8683		0.2				6.73
-12.4425	131.108	24	38	2	1			171.907	4	53.9281		0.1				7.47
-12.6901	131.098	10	30	3	2			106.924	4	53.9281		0.2				7.74
-12.7002	131.11	22	54	4	4			199.949	4	98.8683		0.3				7.47
-12.7674	131.164	16	25	4	1			121.92	4	35.9521		0.2				7.56
-12.5599	131.112	18	26	2	1			126.797	4	35.9521	0.443	0.1		0.0467465		7.47			209.788
-13.0056	130.978	27	29	4	2			171.907	4	62.9162		0.2				7.74
-12.5101	131.049	17	33	17	3			167.03	4	53.9281		0.1				7.74
-13.7997	131.82	22	17	42	3			196.291	4	53.9281	4.43	0.5		6.1238		6.92			318.608
-12.5425	131.035	19	33	2	1			138.989	4	80.8922		0.1				7.47
-12.5509	131.035	22	34	2	1			168.25	4	35.9521		0.1				7.56
-12.5746	131.107	19	31	2	1			138.989	4	62.9162		0.1				7.38
-12.5581	131.146	25	24	2	1			145.085	4	53.9281	0.443	0.1		0.0467465		7.38			253.052
-12.5681	131.162	34	24	3	1			181.661	4	53.9281		0.2				7.93
-12.5081	131.041	7	4	2	1			33.528	4	8.98802		0.3				6.64
-13.7924	131.812	13	21	32	1			142.646	4	80.8922		0.6				7.01
-12.5516	131.035	19	32	2	1			140.208	4	71.9042		0.1				7.65
-12.7415	130.959	24	33	2	1			163.373	4	44.9401		0.1				7.28
-12.7136	130.99	1	1	3	1			13.655	4	8.98802		0.1				5.73
-12.5844	131.119	32	30	3	3			185.318	4	62.9162		0.4				7.74
-12.5912	131.122	29	32	3	2			176.784	4	53.9281		0.2				7.83
-12.7232	131.073	26	11	2	1			117.775	4	17.9461		0.1				7.47
-12.5512	131.122	22	29	3	1			146.304	4	62.9162		0.1				7.65
-12.5599	131.089	12	13	2	1			72.4205	4	26.9341		0.4				7.56
-12.567	131.159	18	21	2	1			110.581	4	26.9341		0.1				7.38
-12.7554	131.155	21	27	32	2			190.195	4	89.8802		0.5				7.83
-12.5075	130.981	9	16	9	6			79.7357	4	35.9521		0.5				7.28
-12.5628	131.136	18	27	2	1			129.235	4	35.9521		0.2				7.65
-12.4976	131.055	11	20	3	1			86.929	4	35.9521		0.1				6.28
-12.5534	131.099	11	19	2	1			71.567	4	35.9521		0.1				6.73
-12.5573	131.157	20	28	2	1			136.55	4	44.9401		0.1				7.65
-12.7318	130.977	28	29	2	1			178.003	4	26.9341		0.3				7.28
-14.0882	131.99	6	21	11	2			87.9043	4	44.9401		0.3				6.55
-12.5218	131.059	14	28	16	3			142.646	4	71.9042		0.2				7.56
-12.6967	132.371	16	21	5	14			119.604	4	53.9281		0.4				6.55
[truncated: 22,031 more rows]
